# Supplementary material for: Development of Molecular Markers for Bacterial Leaf Streak Resistance Gene bls2 and Breeding of New Resistance Lines in Rice
Source: Int J Mol Sci. 2025 May 30;26(11):5264. doi: 10.3390/ijms26115264 (PMC12155463; doi:10.3390/ijms26115264)
Supplement: Supplementary file 1 [file ijms-26-05264-s001.zip]

Archive with 1 entries (1 files):
- ijms-3639033-supplementary.xlsx
