# Supplementary material for: Development of Molecular Markers for Bacterial Leaf Streak Resistance Gene bls2 and Breeding of New Resistance Lines in Rice
Source: Int J Mol Sci. 2025 May 30;26(11):5264. doi: 10.3390/ijms26115264 (PMC12155463; doi:10.3390/ijms26115264)
Supplement: Supplementary file 1 [file ijms-26-05264-s001.zip › ijms-3639033-supplementary.xlsx]

## Sheet: S1
SNP chip detection results
ID	CHR	POS	REF	9311	DY19	Y9-1-1	Y9-1-2	Y9-1-3	Y9-2-1	Y9-2-2	Y9-2-3	Y9-3-1	Y9-3-2	Y9-3-3	Y9-4-1	Y9-4-2	Y9-4-3
M0001	chr01	219433	A	GG	GG	GG	GG	GG	GG	GG	GG	GG	GG	GG	GG	GG	GG
M0002	chr01	219457	A	GG	GG	GG	GG	GG	GG	GG	GG	GG	GG	GG	GG	GG	GG
M0003	chr01	219473	G	AA	GG	AA	AA	AA	AA	AA	AA	AA	AA	AA	AA	AA	AA
M0004	chr01	219551	C	TT	CC	TT	TT	TT	TT	TT	TT	TT	TT	TT	TT	TT	TT
M0005	chr01	219576	T	CC	CC	CC	CC	CC	CC	CC	CC	CC	CC	CC	CC	CC	CC
M0006	chr01	219610	A	GG	GG	GG	GG	GG	GG	GG	GG	GG	GG	GG	GG	GG	GG
M0007	chr01	222246	C	GG	CG	GG	GG	GG	GG	GG	GG	GG	GG	GG	GG	GG	GG
M0008	chr01	222267	T	TT	TT	TT	TT	TT	TT	TT	TT	TT	TT	TT	TT	TT	TT
M0009	chr01	222271	C	TT	CC	TT	TT	TT	TT	TT	TT	TT	TT	TT	TT	TT	TT
M0010	chr01	222299	A	GG	AA	GG	GG	GG	GG	GG	GG	GG	GG	GG	GG	GG	GG
M0011	chr01	222344	T	AA	NN	AA	AA	AA	AA	AA	AA	AA	AA	AA	AA	AA	AA
M0012	chr01	720325	C	TT	CC	TT	TT	TT	TT	TT	TT	TT	TT	TT	TT	TT	TT
M0013	chr01	720328	A	GG	AA	GG	GG	GG	GG	GG	GG	GG	GG	GG	GG	GG	GG
M0014	chr01	720338	T	TT	TT	TT	TT	TT	TT	TT	TT	TT	TT	TT	TT	TT	TT
M0015	chr01	720399	G	AA	AA	AA	AA	AA	AA	AA	AA	AA	AA	AA	AA	AA	AA
M0016	chr01	720417	G	GG	GG	GG	GG	GG	GG	GG	GG	GG	GG	GG	GG	GG	GG
M0017	chr01	720425	A	GG	GG	GG	GG	GG	GG	GG	GG	GG	GG	GG	GG	GG	GG
M0018	chr01	720426	C	CC	CC	CC	CC	CC	CC	CC	CC	CC	CC	CC	CC	CC	CC
M0019	chr01	720440	C	CC	CC	CC	CC	CC	CC	CC	CC	CC	CC	CC	CC	CC	CC
M0020	chr01	720459	G	GG	GG	GG	GG	GG	GG	GG	GG	GG	GG	GG	GG	GG	GG
M0021	chr01	1067839	A	AA	AA	AA	AA	AA	AA	AA	AA	AA	AA	AA	AA	AA	AA
M0022	chr01	1067851	T	TT	TT	TT	TT	TT	TT	TT	TT	TT	TT	TT	TT	TT	TT
M0023	chr01	1067861	T	TT	TT	TT	TT	TT	TT	TT	TT	TT	TT	TT	TT	TT	TT
M0024	chr01	1067869	T	TT	TT	TT	TT	TT	TT	TT	TT	TT	TT	TT	TT	TT	TT
M0025	chr01	1067873	A	GG	GG	GG	GG	GG	GG	GG	GG	GG	GG	GG	GG	GG	GG
M0026	chr01	1067905	G	GG	GG	GG	GG	GG	GG	GG	GG	GG	GG	GG	GG	GG	GG
M0027	chr01	1067913	T	TT	TT	TT	TT	TT	TT	TT	TT	TT	TT	TT	TT	TT	TT
M0028	chr01	1068028	G	GG	GG	GG	GG	GG	GG	GG	GG	GG	GG	GG	GG	GG	GG
M0029	chr01	1068029	G	GG	GG	GG	GG	GG	GG	GG	GG	GG	GG	GG	GG	GG	GG
M0030	chr01	1484606	A	AA	GG	AA	AA	AA	AA	AA	AA	AA	AA	AA	AA	AA	AA
M0031	chr01	1484675	A	AA	AA	AA	AA	AA	AA	AA	AA	AA	AA	AA	AA	AA	AA
M0032	chr01	1484679	G	GG	GG	GG	GG	GG	GG	GG	GG	GG	GG	GG	GG	GG	GG
M0033	chr01	1484753	G	GG	GG	GG	GG	GG	GG	GG	GG	GG	GG	GG	GG	GG	GG
M0034	chr01	1484757	T	TT	TT	TT	TT	TT	TT	TT	TT	TT	TT	TT	TT	TT	TT
M0035	chr01	1510920	T	TT	TT	TT	TT	TT	TT	TT	TT	TT	TT	TT	TT	TT	TT
M0036	chr01	1510931	G	GG	GG	GG	GG	GG	GG	GG	GG	GG	GG	GG	GG	GG	GG
M0037	chr01	1510934	C	CC	CC	CC	CC	CC	CC	CC	CC	CC	CC	CC	CC	CC	CC
M0038	chr01	1510950	T	TT	TT	TT	TT	TT	TT	TT	TT	TT	TT	TT	TT	TT	TT
M0039	chr01	1511013	G	GG	GG	GG	GG	GG	GG	GG	GG	GG	GG	GG	GG	GG	GG
M0040	chr01	1862260	C	GG	GG	GG	GG	GG	GG	GG	GG	GG	GG	GG	GG	GG	GG
M0041	chr01	1862269	T	CC	TT	CC	CC	CC	CC	CC	CC	CC	CC	CC	CC	CC	CC
M0042	chr01	1862320	G	CC	GC	CC	CC	CC	CC	CC	CC	CC	CC	CC	CC	CC	CC
M0043	chr01	1862342	C	AA	AA	AA	AA	AA	AA	AA	AA	AA	AA	AA	AA	AA	AA
M0044	chr01	1862371	A	GG	GG	GG	GG	GG	GG	GG	GG	GG	GG	GG	GG	GG	GG
M0045	chr01	1862373	C	TT	CC	TT	TT	TT	TT	TT	TT	TT	TT	TT	TT	TT	TT
M0046	chr01	1862375	T	CC	CC	CC	CC	CC	CC	CC	CC	CC	CC	CC	CC	CC	CC
M0047	chr01	1862403	G	GG	GG	GG	GG	GG	GG	GG	GG	GG	GG	GG	GG	GG	GG
M0048	chr01	1862418	C	CC	CC	CC	CC	CC	CC	CC	CC	CC	CC	CC	CC	CC	CC
M0049	chr01	2219483	G	AA	GG	AA	AA	AA	AA	AA	AA	AA	AA	AA	AA	AA	AA
M0050	chr01	2219565	C	TT	CC	TT	TT	TT	TT	TT	TT	TT	TT	TT	TT	TT	TT
M0051	chr01	2219626	G	GG	GG	GG	GG	GG	GG	GG	GG	GG	GG	GG	GG	GG	GG
M0052	chr01	2592301	A	AA	GG	AA	AA	AA	AA	AA	AA	AA	AA	AA	AA	AA	AA
M0053	chr01	2592370	G	GG	AA	GG	GG	GG	GG	GG	GG	GG	GG	GG	GG	GG	GG
M0054	chr01	2592375	G	AA	GG	AA	AA	AA	AA	AA	AA	AA	AA	AA	AA	AA	AA
M0055	chr01	2592414	A	AA	CC	AA	AA	AA	AA	AA	AA	AA	AA	AA	AA	AA	AA
M0056	chr01	2592417	T	TT	AA	TT	TT	TT	TT	TT	TT	TT	TT	TT	TT	TT	TT
M0057	chr01	2592425	T	TT	CC	TT	TT	TT	TT	TT	TT	TT	TT	TT	TT	TT	TT
M0058	chr01	2592437	A	AA	GG	AA	AA	AA	AA	AA	AA	AA	AA	AA	AA	AA	AA
M0059	chr01	2592475	T	TT	CC	TT	TT	TT	TT	TT	TT	TT	TT	TT	TT	TT	TT
M0060	chr01	2592480	T	TT	CC	TT	TT	TT	TT	TT	TT	TT	TT	TT	TT	TT	TT
M0061	chr01	2592489	T	TT	TT	TT	TT	TT	TT	TT	TT	TT	TT	TT	TT	TT	TT
M0062	chr01	2592501	C	CC	TT	CC	CC	CC	CC	CC	CC	CC	CC	CC	CC	CC	CC
M0063	chr01	2592502	A	AA	GG	AA	AA	AA	AA	AA	AA	AA	AA	AA	AA	AA	AA
M0064	chr01	2592505	C	CC	AA	CC	CC	CC	CC	CC	CC	CC	CC	CC	CC	CC	CC
M0065	chr01	2682721	C	CC	CC	CC	CC	CC	CC	CC	CC	CC	CC	CC	CC	CC	CC
M0066	chr01	2682745	A	AA	AA	AA	AA	AA	AA	AA	AA	AA	AA	AA	AA	AA	AA
M0067	chr01	2682748	G	GG	GG	GG	GG	GG	GG	GG	GG	GG	GG	GG	GG	GG	GG
M0068	chr01	2682754	G	GG	GG	GG	GG	GG	GG	GG	GG	GG	GG	GG	GG	GG	GG
M0069	chr01	2682755	A	AA	AA	AA	AA	AA	AA	AA	AA	AA	AA	AA	AA	AA	AA
M0070	chr01	2682796	T	TT	TT	TT	TT	TT	TT	TT	TT	TT	TT	TT	TT	TT	TT
M0071	chr01	2682799	G	GG	GG	GG	GG	GG	GG	GG	GG	GG	GG	GG	GG	GG	GG
M0072	chr01	2682818	T	TT	TT	TT	TT	TT	TT	TT	TT	TT	TT	TT	TT	TT	TT
M0073	chr01	2682831	T	CC	CC	CC	CC	CC	CC	CC	CC	CC	CC	CC	CC	CC	CC
M0074	chr01	2682833	T	TT	TT	TT	TT	TT	TT	TT	TT	TT	TT	TT	TT	TT	TT
M0075	chr01	2682845	T	TT	TT	TT	TT	TT	TT	TT	TT	TT	TT	TT	TT	TT	TT
M0076	chr01	2682854	C	CC	CC	CC	CC	CC	CC	CC	CC	CC	CC	CC	CC	CC	CC
M0077	chr01	2682868	A	AA	AA	AA	AA	AA	AA	AA	AA	AA	AA	AA	AA	AA	AA
M0078	chr01	2682870	C	CC	CC	CC	CC	CC	CC	CC	CC	CC	CC	CC	CC	CC	CC
M0079	chr01	2682879	A	AA	AA	AA	AA	AA	AA	AA	AA	AA	AA	AA	AA	AA	AA
M0080	chr01	2683033	G	GG	GG	GG	GG	GG	GG	GG	GG	GG	GG	GG	GG	GG	GG
M0081	chr01	2683050	C	CC	CC	CC	CC	CC	CC	CC	CC	CC	CC	CC	CC	CC	CC
M0082	chr01	2683053	C	CC	CC	CC	CC	CC	CC	CC	CC	CC	CC	CC	CC	CC	CC
M0083	chr01	2683065	C	AA	CC	AA	AA	AA	AA	AA	AA	AA	AA	AA	AA	AA	AA
M0084	chr01	2683090	C	CC	CC	CC	CC	CC	CC	CC	CC	CC	CC	CC	CC	CC	CC
M0085	chr01	2683092	C	CC	CC	CC	CC	CC	CC	CC	CC	CC	CC	CC	CC	CC	CC
M0086	chr01	2683108	C	CC	CC	CC	CC	CC	CC	CC	CC	CC	CC	CC	CC	CC	CC
M0087	chr01	2683127	T	TT	TT	TT	TT	TT	TT	TT	TT	TT	TT	TT	TT	TT	TT
M0088	chr01	2683147	T	TT	TT	TT	TT	TT	TT	TT	TT	TT	TT	TT	TT	TT	TT
M0089	chr01	2683148	A	AA	AA	AA	AA	AA	AA	AA	AA	AA	AA	AA	AA	AA	AA
M0090	chr01	2683149	T	TT	TT	TT	TT	TT	TT	TT	TT	TT	TT	TT	TT	TT	TT
M0091	chr01	2683181	G	GG	GG	GG	GG	GG	GG	GG	GG	GG	GG	GG	GG	GG	GG
M0092	chr01	2683186	T	TT	TT	TT	TT	TT	TT	TT	TT	TT	TT	TT	TT	TT	TT
M0093	chr01	2683210	C	CC	CC	CC	CC	CC	CC	CC	CC	CC	CC	CC	CC	CC	CC
M0094	chr01	2683212	G	GG	GG	GG	GG	GG	GG	GG	GG	GG	GG	GG	GG	GG	GG
M0095	chr01	3702535	A	AA	AA	AA	AA	AA	AA	AA	AA	AA	AA	AA	AA	AA	AA
M0096	chr01	3702591	G	TT	TT	TT	TT	TT	TT	TT	TT	TT	TT	TT	TT	TT	TT
M0097	chr01	3702652	T	TT	TT	TT	TT	TT	TT	TT	TT	TT	TT	TT	TT	TT	TT
M0098	chr01	4080706	T	CC	CC	CC	CC	CC	CC	CC	CC	CC	CC	CC	CC	CC	CC
M0099	chr01	4080819	A	TT	TT	TT	TT	TT	TT	TT	TT	TT	TT	TT	TT	TT	TT
M0100	chr01	5191001	C	TT	TT	TT	TT	TT	TT	TT	TT	TT	TT	TT	TT	TT	TT
M0101	chr01	5191008	C	AA	AA	AA	AA	AA	AA	AA	AA	AA	AA	AA	AA	AA	AA
M0102	chr01	5191009	T	AA	AA	AA	AA	AA	AA	AA	AA	AA	AA	AA	AA	AA	AA
M0103	chr01	5191078	A	AA	AA	AA	AA	AA	AA	AA	AA	AA	AA	AA	AA	AA	AA
M0104	chr01	5191130	G	AA	GA	AA	AA	AA	AA	AA	AA	AA	AA	AA	AA	AA	AA
M0105	chr01	5191168	T	GG	TG	GG	GG	GG	GG	GG	GG	GG	GG	GG	GG	GG	GG
M0106	chr01	5238328	C	TT	TT	TT	TT	TT	TT	TT	TT	TT	TT	TT	TT	TT	TT
M0107	chr01	5238348	G	AA	AA	AA	AA	AA	AA	AA	AA	AA	AA	AA	AA	AA	AA
M0108	chr01	5239193	A	GG	AA	GG	GG	GG	GG	GG	GG	GG	GG	GG	GG	GG	GG
M0109	chr01	5240226	A	GG	AA	GG	GG	GG	GG	GG	GG	GG	GG	GG	GG	GG	GG
M0110	chr01	5240578	C	CC	CC	CC	CC	CC	CC	CC	CC	CC	CC	CC	CC	CC	CC
M0111	chr01	5240720	C	AA	AA	AA	AA	AA	AA	AA	AA	AA	AA	AA	AA	AA	AA
M0112	chr01	5240748	T	TT	CC	TT	TT	TT	TT	TT	TT	TT	TT	TT	TT	TT	TT
M0113	chr01	5240805	C	CC	CC	CC	CC	CC	CC	CC	CC	CC	CC	CC	CC	CC	CC
M0114	chr01	5240836	C	CC	CC	CC	CC	CC	CC	CC	CC	CC	CC	CC	CC	CC	CC
M0115	chr01	5241188	A	CC	CC	CC	CC	CC	CC	CC	CC	CC	CC	CC	CC	CC	CC
M0116	chr01	5241264	G	GG	GG	GG	GG	GG	GG	GG	GG	GG	GG	GG	GG	GG	GG
M0117	chr01	5241302	C	CC	CC	CC	CC	CC	CC	CC	CC	CC	CC	CC	CC	CC	CC
M0118	chr01	5241407	A	TT	TT	TT	TT	TT	TT	TT	TT	TT	TT	TT	TT	TT	TT
M0119	chr01	5242540	G	AA	GG	AA	AA	AA	AA	AA	AA	AA	AA	AA	AA	AA	AA
M0120	chr01	5242645	A	GG	GG	GG	GG	GG	GG	GG	GG	GG	GG	GG	GG	GG	GG
M0121	chr01	5242656	A	GG	AA	GG	GG	GG	GG	GG	GG	GG	GG	GG	GG	GG	GG
M0122	chr01	5243003	G	AA	GG	AA	AA	AA	AA	AA	AA	AA	AA	AA	AA	AA	AA
M0123	chr01	5243638	T	AA	AA	AA	AA	AA	AA	AA	AA	AA	AA	AA	AA	AA	AA
M0124	chr01	5243682	C	CC	CC	CC	CC	CC	CC	CC	CC	CC	CC	CC	CC	CC	CC
M0125	chr01	5243719	C	GG	CC	GG	GG	GG	GG	GG	GG	GG	GG	GG	GG	GG	GG
M0126	chr01	5270811	A	AA	GG	AA	AA	AA	AA	AA	AA	AA	AA	AA	AA	AA	AA
M0127	chr01	5270830	T	TT	TT	TT	TT	TT	TT	TT	TT	TT	TT	TT	TT	TT	TT
M0128	chr01	5270928	A	CC	CC	CC	CC	CC	CC	CC	CC	CC	CC	CC	CC	CC	CC
M0129	chr01	5272050	A	AA	AA	AA	AA	AA	AA	AA	AA	AA	AA	AA	AA	AA	AA
M0130	chr01	5272168	G	TT	TT	TT	TT	TT	TT	TT	TT	TT	TT	TT	TT	TT	TT
M0131	chr01	5272169	A	GG	GG	GG	GG	GG	GG	GG	GG	GG	GG	GG	GG	GG	GG
M0132	chr01	5272220	A	AA	AG	AA	AA	AA	AA	AA	AA	AA	AA	AA	AA	AA	AA
M0133	chr01	5275646	T	CC	TT	CC	CC	CC	CC	CC	CC	CC	CC	CC	CC	CC	CC
M0134	chr01	5275733	A	AA	AA	AA	AA	AA	AA	AA	AA	AA	AA	AA	AA	AA	AA
M0135	chr01	5334412	C	CC	AA	CC	CC	CC	CC	CC	CC	CC	CC	CC	CC	CC	CC
M0136	chr01	5334471	A	CC	CC	CC	CC	CC	CC	CC	CC	CC	CC	CC	CC	CC	CC
M0137	chr01	5334472	G	AA	AA	AA	AA	AA	AA	AA	AA	AA	AA	AA	AA	AA	AA
M0138	chr01	5334538	G	AA	AA	AA	AA	AA	AA	AA	AA	AA	AA	AA	AA	AA	AA
M0139	chr01	5604757	A	GG	GG	GG	GG	GG	GG	GG	GG	GG	GG	GG	GG	GG	GG
M0140	chr01	5604824	A	TT	TT	TT	TT	TT	TT	TT	TT	TT	TT	TT	TT	TT	TT
M0141	chr01	5605820	A	GG	GG	GG	GG	GG	GG	GG	GG	GG	GG	GG	GG	GG	GG
M0142	chr01	5606898	A	GG	GG	GG	GG	GG	GG	GG	NN	GG	GG	GG	GG	NN	GG
M0143	chr01	5607009	A	GG	GG	GG	GG	GG	GG	GG	GG	GG	GG	GG	GG	GG	GG
M0144	chr01	5607084	A	TT	TT	TT	TT	TT	TT	TT	TT	TT	TT	TT	TT	TT	TT
M0145	chr01	5611049	A	CC	CC	CC	CC	CC	CC	CC	CC	CC	CC	CC	CC	CC	CC
M0146	chr01	5611136	A	GG	GG	GG	GG	GG	GG	GG	GG	GG	GG	GG	GG	GG	GG
M0147	chr01	5922338	G	CC	CC	CC	CC	CC	CC	CC	CC	CC	CC	CC	CC	CC	CC
M0148	chr01	5922360	G	GG	GG	GG	GG	GG	GG	GG	GG	GG	GG	GG	GG	GG	GG
M0149	chr01	5945009	G	GG	AA	GG	GG	GG	GG	GG	GG	GG	GG	GG	GG	GG	GG
M0150	chr01	5945030	C	CC	TT	CC	CC	CC	CC	CC	CC	CC	CC	CC	CC	CC	CC
M0151	chr01	5945033	G	GG	CC	GG	GG	GG	GG	GG	GG	GG	GG	GG	GG	GG	GG
M0152	chr01	5945058	A	GG	GG	GG	GG	GG	GG	GG	GG	GG	GG	GG	GG	GG	GG
M0153	chr01	5945064	A	AA	AA	AA	AA	AA	AA	AA	AA	AA	AA	AA	AA	AA	AA
M0154	chr01	5945092	G	GG	GG	GG	GG	GG	GG	GG	GG	GG	GG	GG	GG	GG	GG
M0155	chr01	5945099	G	GG	GG	GG	GG	GG	GG	GG	GG	GG	GG	GG	GG	GG	GG
M0156	chr01	5945104	A	AA	AA	AA	AA	AA	AA	AA	AA	AA	AA	AA	AA	AA	AA
M0157	chr01	5945129	T	TT	TT	TT	TT	TT	TT	TT	TT	TT	TT	TT	TT	TT	TT
M0158	chr01	5945134	G	AA	GG	AA	AA	AA	AA	AA	AA	AA	AA	AA	AA	AA	AA
M0159	chr01	5945145	A	CC	CC	CC	CC	CC	CC	CC	CC	CC	CC	CC	CC	CC	CC
M0160	chr01	5945156	C	CC	TT	CC	CC	CC	CC	CC	CC	CC	CC	CC	CC	CC	CC
M0161	chr01	6287229	A	GG	AA	GG	GG	GG	GG	GG	GG	GG	GG	GG	GG	GG	GG
M0163	chr01	6287300	T	CC	NN	CC	CC	CC	CC	CC	CC	CC	CC	CC	CC	CC	CC
M0164	chr01	6287306	G	GG	TT	GG	GG	GG	GG	GG	GG	GG	GG	GG	GG	GG	GG
M0165	chr01	6287317	A	GG	GG	GG	GG	GG	GG	GG	GG	GG	GG	GG	GG	GG	GG
M0166	chr01	6287319	G	AA	GG	AA	AA	AA	AA	AA	AA	AA	AA	AA	AA	AA	AA
M0167	chr01	6287334	G	AA	GG	AA	AA	AA	AA	AA	AA	AA	AA	AA	AA	AA	AA
M0168	chr01	6661627	A	GG	AA	GG	GG	GG	GG	GG	GG	GG	GG	GG	GG	GG	GG
M0169	chr01	6661813	C	CC	CC	CC	CC	CC	CC	CC	CC	CC	CC	CC	CC	CC	CC
M0170	chr01	6661814	G	AA	GG	AA	AA	AA	AA	AA	AA	AA	AA	AA	AA	AA	AA
M0172	chr01	7037568	C	TT	CC	TT	TT	TT	TT	TT	TT	TT	TT	TT	TT	TT	TT
M0173	chr01	7042645	T	TT	TT	TT	TT	TT	TT	TT	TT	TT	TT	TT	TT	TT	TT
M0174	chr01	7042661	C	CC	CC	CC	CC	CC	CC	CC	CC	CC	CC	CC	CC	CC	CC
M0175	chr01	7465967	T	CC	CC	CC	CC	CC	CC	CC	CC	CC	CC	CC	CC	CC	CC
M0176	chr01	8724274	A	AA	AA	AA	AA	AA	AA	AA	AA	AA	AA	AA	AA	AA	AA
M0177	chr01	8724282	T	CC	TC	CC	CC	CC	CC	CC	CC	CC	CC	CC	CC	CC	CC
M0178	chr01	8724297	G	GG	GG	GG	GG	GG	GG	GG	GG	GG	GG	GG	GG	GG	GG
M0179	chr01	8724308	A	TT	AT	TT	TT	TT	TT	TT	TT	TT	TT	TT	TT	TT	TT
M0180	chr01	8724324	C	TT	CT	TT	TT	TT	TT	TT	TT	TT	TT	TT	TT	TT	TT
M0181	chr01	8724357	T	CC	TC	CC	CC	CC	CC	CC	CC	CC	CC	CC	CC	CC	CC
M0182	chr01	8724376	T	CC	TT	CC	CC	CC	CC	CC	CC	CC	CC	CC	CC	CC	CC
M0183	chr01	8724390	C	TT	CC	TT	TT	TT	TT	TT	TT	TT	TT	TT	TT	TT	TT
M0184	chr01	9256495	C	CC	TT	CC	CC	CC	CC	CC	CC	CC	CC	CC	CC	CC	CC
M0185	chr01	9256527	T	TT	TC	TT	TT	TT	TT	TT	TT	TT	TT	TT	TT	TT	TT
M0186	chr01	9256547	G	GG	GG	GG	GG	GG	GG	GG	GG	GG	GG	GG	GG	GG	GG
M0187	chr01	9256551	C	CC	CC	CC	CC	CC	CC	CC	CC	CC	CC	CC	CC	CC	CC
M0188	chr01	9256552	T	TT	CC	TT	TT	TT	TT	TT	TT	TT	TT	TT	TT	TT	TT
M0189	chr01	9256577	T	TT	CC	TT	TT	TT	TT	TT	TT	TT	TT	TT	TT	TT	TT
M0190	chr01	9256638	T	TT	TG	TT	TT	TT	TT	TT	TT	TT	TT	TT	TT	TT	TT
M0191	chr01	9398140	G	GG	GG	GG	GG	GG	GG	GG	GG	GG	GG	GG	GG	GG	GG
M0192	chr01	9398177	C	TT	CC	TT	TT	TT	TT	TT	TT	TT	TT	TT	TT	TT	TT
M0193	chr01	9398186	T	CC	TT	CC	CC	CC	CC	CC	CC	CC	CC	CC	CC	CC	CC
M0194	chr01	9398189	C	CC	CC	CC	CC	CC	CC	CC	CC	CC	CC	CC	CC	CC	CC
M0195	chr01	9398238	T	TT	TT	TT	TT	TT	TT	TT	TT	TT	TT	TT	TT	TT	TT
M0196	chr01	9398361	G	GG	GG	GG	GG	GG	GG	GG	GG	GG	GG	GG	GG	GG	GG
M0197	chr01	10068941	T	CC	CC	CC	CC	CC	CC	CC	CC	CC	CC	CC	CC	CC	CC
M0198	chr01	10068956	C	TT	CC	TT	TT	TT	TT	TT	TT	TT	TT	TT	TT	TT	TT
M0199	chr01	10069004	G	GG	GG	GG	GG	GG	GG	GG	GG	GG	GG	GG	GG	GG	GG
M0200	chr01	10077505	C	AA	AA	AA	AA	AA	AA	AA	AA	AA	AA	AA	AA	AA	AA
M0201	chr01	10077521	G	AA	GG	AA	AA	AA	AA	AA	AA	AA	AA	AA	AA	AA	AA
M0202	chr01	10077526	T	GG	GG	GG	GG	GG	GG	GG	GG	GG	GG	GG	GG	GG	GG
M0203	chr01	10077538	G	AA	GG	AA	AA	AA	AA	AA	AA	AA	AA	AA	AA	AA	AA
M0204	chr01	10077588	G	AA	GG	AA	AA	AA	AA	AA	AA	AA	AA	AA	AA	AA	AA
M0205	chr01	10077621	A	AA	AA	AA	AA	AA	AA	AA	AA	AA	AA	AA	AA	AA	AA
M0206	chr01	10077626	T	TT	TT	TT	TT	TT	TT	TT	TT	TT	TT	TT	TT	TT	TT
M0207	chr01	10077642	A	AA	AA	AA	AA	AA	AA	AA	AA	AA	AA	AA	AA	AA	AA
M0208	chr01	10077648	A	AA	AA	AA	AA	AA	AA	AA	AA	AA	AA	AA	AA	AA	AA
M0209	chr01	10077656	T	TT	TT	TT	TT	TT	TT	TT	TT	TT	TT	TT	TT	TT	TT
M0210	chr01	10077657	T	TT	TT	TT	TT	TT	TT	TT	TT	TT	TT	TT	TT	TT	TT
M0211	chr01	10077698	C	TT	CC	TT	TT	TT	TT	TT	TT	TT	TT	TT	TT	TT	TT
M0212	chr01	10670323	G	CC	GG	CC	CC	CC	CC	CC	CC	CC	CC	CC	CC	CC	CC
M0213	chr01	10670346	C	TT	CC	TT	TT	TT	TT	TT	TT	TT	TT	TT	TT	TT	TT
M0214	chr01	10670386	G	AA	GG	AA	AA	AA	AA	AA	AA	AA	AA	AA	AA	AA	AA
M0215	chr01	11431749	C	CC	CC	CC	CC	CC	CC	CC	CC	CC	CC	CC	CC	CC	CC
M0216	chr01	11431796	A	AA	AA	AA	AA	AA	AA	AA	AA	AA	AA	AA	AA	AA	AA
M0217	chr01	11431801	A	AA	AA	AA	AA	AA	AA	AA	AA	AA	AA	AA	AA	AA	AA
M0218	chr01	11431811	C	CC	CC	CC	CC	CC	CC	CC	CC	CC	CC	CC	CC	CC	CC
M0219	chr01	11431834	A	AA	AA	AA	AA	AA	AA	AA	AA	AA	AA	AA	AA	AA	AA
M0220	chr01	11431873	T	TT	TT	TT	TT	TT	TT	TT	TT	TT	TT	TT	TT	TT	TT
M0221	chr01	11431889	C	CC	CC	CC	CC	CC	CC	CC	CC	CC	CC	CC	CC	CC	CC
M0222	chr01	11431932	G	GG	GG	GG	GG	GG	GG	GG	GG	GG	GG	GG	GG	GG	GG
M0223	chr01	11462093	G	GG	CC	GG	GG	GG	GG	GG	GG	GG	GG	GG	GG	GG	GG
M0225	chr01	11462725	C	CC	CC	CC	CC	CC	CC	CC	CC	CC	CC	CC	CC	CC	CC
M0226	chr01	11462858	G	CC	GG	CC	CC	CC	CC	CC	CC	CC	CC	CC	CC	CC	CC
M0227	chr01	11462894	C	TT	CC	TT	TT	TT	TT	TT	TT	TT	TT	TT	TT	TT	TT
M0228	chr01	11851557	A	TT	AA	TT	TT	TT	TT	TT	TT	TT	TT	TT	TT	TT	TT
M0229	chr01	11851579	G	AA	GG	AA	AA	AA	AA	AA	AA	AA	AA	AA	AA	AA	AA
M0230	chr01	11851605	G	AA	GG	AA	AA	AA	AA	AA	AA	AA	AA	AA	AA	AA	AA
M0231	chr01	11851633	C	TT	CC	TT	TT	TT	TT	TT	TT	TT	TT	TT	TT	TT	TT
M0232	chr01	11851693	T	CC	TT	CC	CC	CC	CC	CC	CC	CC	CC	CC	CC	CC	CC
M0233	chr01	12209150	G	GG	GG	GG	GG	GG	GG	GG	GG	GG	GG	GG	GG	GG	GG
M0234	chr01	12209177	T	CC	TT	CC	CC	CC	CC	CC	CC	CC	CC	CC	CC	CC	CC
M0235	chr01	12582701	C	TT	CT	TT	TT	TT	TT	TT	TT	TT	TT	TT	TT	TT	TT
M0236	chr01	12582717	C	GG	CG	GG	GG	GG	GG	GG	GG	GG	GG	GG	GG	GG	GG
M0237	chr01	12582845	C	TT	CC	TT	TT	TT	TT	TT	TT	TT	TT	TT	TT	TT	TT
M0238	chr01	12582846	G	AA	GA	AA	AA	AA	AA	AA	AA	AA	AA	AA	AA	AA	AA
M0239	chr01	12944060	C	TT	CC	TT	TT	TT	TT	TT	TT	TT	TT	TT	TT	TT	TT
M0240	chr01	12944070	C	CC	CC	CC	CC	CC	CC	CC	CC	CC	CC	CC	CC	CC	CC
M0241	chr01	12944126	C	TT	CC	TT	TT	TT	TT	TT	TT	TT	TT	TT	TT	TT	TT
M0242	chr01	12944139	G	AA	GG	AA	AA	AA	AA	AA	AA	AA	AA	AA	AA	AA	AA
M0243	chr01	12944190	T	TT	TT	TT	TT	TT	TT	TT	TT	TT	TT	TT	TT	TT	TT
M0244	chr01	12944217	C	CC	CC	CC	CC	CC	CC	CC	CC	CC	CC	CC	CC	CC	CC
M0245	chr01	13307864	C	TT	CC	TT	TT	TT	TT	TT	TT	TT	TT	TT	TT	TT	TT
M0246	chr01	13307873	G	TT	GG	TT	TT	TT	TT	TT	TT	TT	TT	TT	TT	TT	TT
M0247	chr01	13307895	G	AA	GG	AA	AA	AA	AA	AA	AA	AA	AA	AA	AA	AA	AA
M0248	chr01	13307974	C	AA	CC	AA	AA	AA	AA	AA	AA	AA	AA	AA	AA	AA	AA
M0249	chr01	13308010	C	TT	CC	TT	TT	TT	TT	TT	TT	TT	TT	TT	TT	TT	TT
M0250	chr01	13308070	C	CC	CC	CC	CC	CC	CC	CC	CC	CC	CC	CC	CC	CC	CC
M0251	chr01	13884878	C	CC	CC	CC	CC	CC	CC	CC	CC	CC	CC	CC	CC	CC	CC
M0252	chr01	13884903	G	AA	GG	AA	AA	AA	AA	AA	AA	AA	AA	AA	AA	AA	AA
M0253	chr01	14056218	C	AA	CC	AA	AA	AA	AA	AA	AA	AA	AA	AA	AA	AA	AA
M0254	chr01	14056221	A	AA	AA	AA	AA	AA	AA	AA	AA	AA	AA	AA	AA	AA	AA
M0255	chr01	14056246	T	CC	TT	CC	CC	CC	CC	CC	CC	CC	CC	CC	CC	CC	CC
M0256	chr01	14056255	G	CC	GG	CC	CC	CC	CC	CC	CC	CC	CC	CC	CC	CC	CC
M0257	chr01	14056260	G	AA	GG	AA	AA	AA	AA	AA	AA	AA	AA	AA	AA	AA	AA
M0258	chr01	14056307	T	CC	CC	CC	CC	CC	CC	CC	CC	CC	CC	CC	CC	CC	CC
M0259	chr01	14056327	C	CC	CC	CC	CC	CC	CC	CC	CC	CC	CC	CC	CC	CC	CC
M0260	chr01	14056381	A	GG	AA	GG	GG	GG	GG	GG	GG	GG	GG	GG	GG	GG	GG
M0261	chr01	14056408	C	CC	CC	CC	CC	CC	CC	CC	CC	CC	CC	CC	CC	CC	CC
M0262	chr01	14417706	G	AA	GG	AA	AA	AA	AA	AA	AA	AA	AA	AA	AA	AA	AA
M0263	chr01	14417783	G	TT	GG	TT	TT	TT	TT	TT	TT	TT	TT	TT	TT	TT	TT
M0264	chr01	14417816	C	CC	CC	CC	CC	CC	CC	CC	CC	CC	CC	CC	CC	CC	CC
M0265	chr01	14417880	G	GG	GG	GG	GG	GG	GG	GG	GG	GG	GG	GG	GG	GG	GG
M0266	chr01	15142589	C	TT	TT	TT	TT	TT	TT	TT	TT	TT	TT	TT	TT	TT	TT
M0268	chr01	15142742	C	CC	CC	CC	CC	CC	CC	CC	CC	CC	CC	CC	CC	CC	CC
M0269	chr01	15142744	C	CC	CC	CC	CC	CC	CC	CC	CC	CC	CC	CC	CC	CC	CC
M0270	chr01	15142761	C	GG	GG	GG	GG	GG	GG	GG	GG	GG	GG	GG	GG	GG	GG
M0271	chr01	15142766	G	AA	GG	AA	AA	AA	AA	AA	AA	AA	AA	AA	AA	AA	AA
M0272	chr01	15142779	G	GG	GG	GG	GG	GG	GG	GG	GG	GG	GG	GG	GG	GG	GG
M0273	chr01	15959396	A	CC	CC	CC	CC	CC	CC	CC	CC	CC	CC	CC	CC	CC	CC
M0274	chr01	15959399	T	CC	TT	CC	CC	CC	CC	CC	CC	CC	CC	CC	CC	CC	CC
M0275	chr01	15959403	A	GG	GG	GG	GG	GG	GG	GG	GG	GG	GG	GG	GG	GG	GG
M0276	chr01	15959410	A	GG	GG	GG	GG	GG	GG	GG	GG	GG	GG	GG	GG	GG	GG
M0277	chr01	15959463	T	CC	CC	CC	CC	CC	CC	CC	CC	CC	CC	CC	CC	CC	CC
M0278	chr01	15959492	C	TT	TT	TT	TT	TT	TT	TT	TT	TT	TT	TT	TT	TT	TT
M0279	chr01	15959512	C	GG	GG	GG	GG	GG	GG	GG	GG	GG	GG	GG	GG	GG	GG
M0280	chr01	15959518	G	GG	GG	GG	GG	GG	GG	GG	GG	GG	GG	GG	GG	GG	GG
M0281	chr01	15959519	A	CC	CC	CC	CC	CC	CC	CC	CC	CC	CC	CC	CC	CC	CC
M0282	chr01	16004040	A	TT	TT	TT	TT	TT	TT	TT	TT	TT	TT	TT	TT	TT	TT
M0283	chr01	16004091	A	AA	AA	AA	AA	AA	AA	AA	AA	AA	AA	AA	AA	AA	AA
M0284	chr01	16004166	A	CC	CC	CC	CC	CC	CC	CC	CC	CC	CC	CC	CC	CC	CC
M0285	chr01	17071376	G	TT	TT	TT	TT	TT	TT	TT	TT	TT	TT	TT	TT	TT	TT
M0286	chr01	17071425	A	AA	AA	AA	AA	AA	AA	AA	AA	AA	AA	AA	AA	AA	AA
M0287	chr01	17071477	C	TT	CC	TT	TT	TT	TT	TT	TT	TT	TT	TT	TT	TT	TT
M0288	chr01	17071506	G	GG	GG	GG	GG	GG	GG	GG	GG	GG	GG	GG	GG	GG	GG
M0289	chr01	17071518	A	GG	AA	GG	GG	GG	GG	GG	GG	GG	GG	GG	GG	GG	GG
M0290	chr01	17071542	G	AA	GG	AA	AA	AA	AA	AA	AA	AA	AA	AA	AA	AA	AA
M0291	chr01	18208930	T	TT	GG	TT	TT	TT	TT	TT	TT	TT	TT	TT	TT	TT	TT
M0292	chr01	18208936	A	TT	AA	TT	TT	TT	TT	TT	TT	TT	TT	TT	TT	TT	TT
M0293	chr01	18208988	C	CC	TT	CC	CC	CC	CC	CC	CC	CC	CC	CC	CC	CC	CC
M0294	chr01	18209012	T	TT	TT	TT	TT	TT	TT	TT	TT	TT	TT	TT	TT	TT	TT
M0295	chr01	18209033	T	CC	CC	CC	CC	CC	CC	CC	CC	CC	CC	CC	CC	CC	CC
M0296	chr01	18209051	C	CC	TT	CC	CC	CC	CC	CC	CC	CC	CC	CC	CC	CC	CC
M0297	chr01	18856351	C	AA	CC	AA	AA	AA	AA	AA	AA	AA	AA	AA	AA	AA	AA
M0298	chr01	18856482	G	GG	GG	GG	GG	GG	GG	GG	GG	GG	GG	GG	GG	GG	GG
M0299	chr01	18856503	G	GG	GG	GG	GG	GG	GG	GG	GG	GG	GG	GG	GG	GG	GG
M0300	chr01	18856533	G	GA	GA	GA	GA	GA	GA	GA	GA	GA	GA	GA	GA	GA	GA
M0301	chr01	19229299	G	GG	GG	GG	GG	GG	GG	GG	GG	GG	GG	GG	GG	GG	GG
M0302	chr01	19229300	G	GG	GG	GG	GG	GG	GG	GG	GG	GG	GG	GG	GG	GG	GG
M0303	chr01	19229338	G	TT	TT	TT	TT	TT	TT	TT	TT	TT	TT	TT	TT	TT	TT
M0304	chr01	19229346	A	AA	AA	AA	AA	AA	AA	AA	AA	AA	AA	AA	AA	AA	AA
M0305	chr01	19229360	G	GG	GG	GG	GG	GG	GG	GG	GG	GG	GG	GG	GG	GG	GG
M0306	chr01	19229388	A	TT	TT	TT	TT	TT	TT	TT	TT	TT	TT	TT	TT	TT	TT
M0307	chr01	19229412	G	GG	GG	GG	GG	GG	GG	GG	GG	GG	GG	GG	GG	GG	GG
M0308	chr01	19229445	T	TT	TT	TT	TT	TT	TT	TT	TT	TT	TT	TT	TT	TT	TT
M0309	chr01	19229455	G	GG	GG	GG	GG	GG	GG	GG	GG	GG	GG	GG	GG	GG	GG
M0310	chr01	19229456	C	CC	CC	CC	CC	CC	CC	CC	CC	CC	CC	CC	CC	CC	CC
M0311	chr01	19229473	G	GG	GG	GG	GG	GG	GG	GG	GG	GG	GG	GG	GG	GG	GG
M0312	chr01	19229476	A	AA	AA	AA	AA	AA	AA	AA	AA	AA	AA	AA	AA	AA	AA
M0313	chr01	19229479	C	CC	CC	CC	CC	CC	CC	CC	CC	CC	CC	CC	CC	CC	CC
M0314	chr01	20263678	G	AA	GG	AA	AA	AA	AA	AA	AA	AA	AA	AA	AA	AA	AA
M0315	chr01	20263694	C	GG	GG	GG	GG	GG	GG	GG	GG	GG	GG	GG	GG	GG	GG
M0316	chr01	20263704	G	AA	AA	AA	AA	AA	AA	AA	AA	AA	AA	AA	AA	AA	AA
M0317	chr01	20263711	A	CC	AA	CC	CC	CC	CC	CC	CC	CC	CC	CC	CC	CC	CC
M0318	chr01	20263775	C	TT	CC	TT	TT	TT	TT	TT	TT	TT	TT	TT	TT	TT	TT
M0324	chr01	20699837	A	GG	GG	GG	GG	GG	GG	GG	GG	GG	GG	GG	GG	GG	GG
M0325	chr01	20699880	C	TT	CC	TT	TT	TT	TT	TT	TT	TT	TT	TT	TT	TT	TT
M0326	chr01	20699919	C	TT	CC	TT	TT	TT	TT	TT	TT	TT	TT	TT	TT	TT	TT
M0327	chr01	20699959	C	TT	TT	TT	TT	TT	TT	TT	TT	TT	TT	TT	TT	TT	TT
M0328	chr01	20700021	G	TT	GG	TT	TT	TT	TT	TT	TT	TT	TT	TT	TT	TT	TT
M0329	chr01	20700047	A	CC	CC	CC	CC	CC	CC	CC	CC	CC	CC	CC	CC	CC	CC
M0330	chr01	20958513	G	AA	GG	AA	AA	AA	AA	AA	AA	AA	AA	AA	AA	AA	AA
M0331	chr01	20958520	C	AA	CC	AA	AA	AA	AA	AA	AA	AA	AA	AA	AA	AA	AA
M0332	chr01	20958625	T	CC	TT	CC	CC	CC	CC	CC	CC	CC	CC	CC	CC	CC	CC
M0333	chr01	20958629	A	GG	AA	GG	GG	GG	GG	GG	GG	GG	GG	GG	GG	GG	GG
M0334	chr01	20958643	G	AA	GG	AA	AA	AA	AA	AA	AA	AA	AA	AA	AA	AA	AA
M0335	chr01	20958652	T	TT	TT	TT	TT	TT	TT	TT	TT	TT	TT	TT	TT	TT	TT
M0336	chr01	20958658	C	TT	CC	TT	TT	TT	TT	TT	TT	TT	TT	TT	TT	TT	TT
M0337	chr01	20958661	A	GG	AA	GG	GG	GG	GG	GG	GG	GG	GG	GG	GG	GG	GG
M0338	chr01	21341952	C	AA	AA	AA	AA	AA	AA	AA	AA	AA	AA	AA	AA	AA	AA
M0339	chr01	21342004	C	TT	TT	TT	TT	TT	TT	TT	TT	TT	TT	TT	TT	TT	TT
M0340	chr01	21342009	A	CC	CC	CC	CC	CC	CC	CC	CC	CC	CC	CC	CC	CC	CC
M0341	chr01	21342028	G	AA	GG	AA	AA	AA	AA	AA	AA	AA	AA	AA	AA	AA	AA
M0342	chr01	22182443	T	TT	TT	TT	TT	TT	TT	TT	TT	TT	TT	TT	TT	TT	TT
M0343	chr01	22182463	G	AA	AA	AA	AA	AA	AA	AA	AA	AA	AA	AA	AA	AA	AA
M0344	chr01	22182552	G	TT	NN	TT	TT	TT	TT	TT	TT	TT	TT	TT	TT	TT	TT
M0345	chr01	22182553	T	AA	AA	AA	AA	AA	AA	AA	AA	AA	AA	AA	AA	AA	AA
M0346	chr01	22182572	A	GG	NN	GG	GG	GG	GG	GG	GG	GG	GG	GG	GG	GG	GG
M0347	chr01	22182580	T	CC	CC	CC	CC	CC	CC	CC	CC	CC	CC	CC	CC	CC	CC
M0348	chr01	22376434	C	TT	TT	TT	TT	TT	TT	TT	TT	TT	TT	TT	TT	TT	TT
M0349	chr01	22394996	T	CC	CC	CC	CC	CC	CC	CC	CC	CC	CC	CC	CC	CC	CC
M0350	chr01	22936843	C	CC	CC	CC	CC	CC	CC	CC	CC	CC	CC	CC	CC	CC	CC
M0351	chr01	22936921	G	GG	GG	GG	GG	GG	GG	GG	GG	GG	GG	GG	GG	GG	GG
M0352	chr01	22937050	A	AA	AA	AA	AA	AA	AA	AA	AA	AA	AA	AA	AA	AA	AA
M0353	chr01	22963472	T	CC	TT	CC	CC	CC	CC	CC	CC	CC	CC	CC	CC	CC	CC
M0354	chr01	22963514	A	AA	AA	AA	AA	AA	AA	AA	AA	AA	AA	AA	AA	AA	AA
M0355	chr01	22963517	T	TT	TT	TT	TT	TT	TT	TT	TT	TT	TT	TT	TT	TT	TT
M0356	chr01	22963528	G	GG	GG	GG	GG	GG	GG	GG	GG	GG	GG	GG	GG	GG	GG
M0357	chr01	22963546	C	TT	CC	TT	TT	TT	TT	TT	TT	TT	TT	TT	TT	TT	TT
M0358	chr01	22963571	G	GG	GG	GG	GG	GG	GG	GG	GG	GG	GG	GG	GG	GG	GG
M0359	chr01	22963598	C	TT	CC	TT	TT	TT	TT	TT	TT	TT	TT	TT	TT	TT	TT
M0360	chr01	22963634	G	GG	GG	GG	GG	GG	GG	GG	GG	GG	GG	GG	GG	GG	GG
M0361	chr01	22963636	G	AA	GG	AA	AA	AA	AA	AA	AA	AA	AA	AA	AA	AA	AA
M0362	chr01	22963642	C	CC	CC	CC	CC	CC	CC	CC	CC	CC	CC	CC	CC	CC	CC
M0363	chr01	23463882	T	CC	CC	CC	CC	CC	CC	CC	CC	CC	CC	CC	CC	CC	CC
M0364	chr01	23463888	T	TT	TT	TT	TT	TT	TT	TT	TT	TT	TT	TT	TT	TT	TT
M0365	chr01	23463918	G	GG	GG	GG	GG	GG	GG	GG	GG	GG	GG	GG	GG	GG	GG
M0366	chr01	23463922	T	GG	GG	GG	GG	GG	GG	GG	GG	GG	GG	GG	GG	GG	GG
M0367	chr01	23463969	C	CC	CC	CC	CC	CC	CC	CC	CC	CC	CC	CC	CC	CC	CC
M0368	chr01	23463978	A	AA	AA	AA	AA	AA	AA	AA	AA	AA	AA	AA	AA	AA	AA
M0369	chr01	23463984	G	GG	GG	GG	GG	GG	GG	GG	GG	GG	GG	GG	GG	GG	GG
M0372	chr01	23591192	G	GG	GG	GG	GG	GG	GG	GG	GG	GG	GG	GG	GG	GG	GG
M0373	chr01	23591242	G	GG	AA	GG	GG	GG	GG	GG	GG	GG	GG	GG	GG	GG	GG
M0374	chr01	23591250	A	GG	GG	GG	GG	GG	GG	GG	GG	GG	GG	GG	GG	GG	GG
M0375	chr01	23591266	A	GG	GG	GG	GG	GG	GG	GG	GG	GG	GG	GG	GG	GG	GG
M0376	chr01	23591318	G	AA	GG	AA	AA	AA	AA	AA	AA	AA	AA	AA	AA	AA	AA
M0377	chr01	23591337	C	CC	CC	CC	CC	CC	CC	CC	CC	CC	CC	CC	CC	CC	CC
M0378	chr01	23591355	G	GG	TT	GG	GG	GG	GG	GG	GG	GG	GG	GG	GG	GG	GG
M0379	chr01	23591369	T	TT	TT	TT	TT	TT	TT	TT	TT	TT	TT	TT	TT	TT	TT
M0380	chr01	23656288	G	TT	GG	TT	TT	TT	TT	TT	TT	TT	TT	TT	TT	TT	TT
M0381	chr01	23656334	A	AA	AA	AA	AA	AA	AA	AA	AA	AA	AA	AA	AA	AA	AA
M0382	chr01	24026919	T	TT	TT	TT	TT	TT	TT	TT	TT	TT	TT	TT	TT	TT	TT
M0383	chr01	24027063	G	CC	CC	CC	CC	CC	CC	CC	CC	CC	CC	CC	CC	CC	CC
M0384	chr01	24405905	C	CC	CC	CC	CC	CC	CC	CC	CC	CC	CC	CC	CC	CC	CC
M0385	chr01	24405930	T	AA	TT	AA	AA	AA	AA	AA	AA	AA	AA	AA	AA	AA	AA
M0386	chr01	24405962	A	AA	AA	AA	AA	AA	AA	AA	AA	AA	AA	AA	AA	AA	AA
M0387	chr01	24405964	G	GG	GG	GG	GG	GG	GG	GG	GG	GG	GG	GG	GG	GG	GG
M0389	chr01	25383093	A	CC	CC	CC	CC	CC	CC	CC	CC	CC	CC	CC	CC	CC	CC
M0390	chr01	25383230	G	AA	AA	AA	AA	AA	AA	AA	AA	AA	AA	AA	AA	AA	AA
M0391	chr01	25609691	A	AA	AA	AA	AA	AA	AA	AA	AA	AA	AA	AA	AA	AA	AA
M0392	chr01	25609808	A	GG	AA	GG	GG	GG	GG	GG	GG	GG	GG	GG	GG	GG	GG
M0393	chr01	25609818	A	AA	AA	AA	AA	AA	AA	AA	AA	AA	AA	AA	AA	AA	AA
M0394	chr01	26683959	C	CC	CC	CC	CC	CC	CC	CC	CC	CC	CC	CC	CC	CC	CC
M0395	chr01	26684090	T	TT	TT	TT	TT	TT	TT	TT	TT	TT	TT	TT	TT	TT	TT
M0396	chr01	26684093	C	TT	CT	TT	TT	TT	TT	TT	TT	TT	TT	TT	TT	TT	TT
M0397	chr01	26897783	G	GG	GG	GG	GG	GG	GG	GG	GG	GG	GG	GG	GG	GG	GG
M0398	chr01	26897794	T	TT	TT	TT	TT	TT	TT	TT	TT	TT	TT	TT	TT	TT	TT
M0399	chr01	26897801	T	CC	TC	CC	CC	CC	CC	CC	CC	CC	CC	CC	CC	CC	CC
M0400	chr01	26897802	G	AA	GA	AA	AA	AA	AA	AA	AA	AA	AA	AA	AA	AA	AA
M0401	chr01	26897844	A	AA	AA	AA	AA	AA	AA	AA	AA	AA	AA	AA	AA	AA	AA
M0402	chr01	26897859	T	TT	TT	TT	TT	TT	TT	TT	TT	TT	TT	TT	TT	TT	TT
M0403	chr01	26897875	T	TT	TT	TT	TT	TT	TT	TT	TT	TT	TT	TT	TT	TT	TT
M0404	chr01	26897924	T	CC	TT	CC	CC	CC	CC	CC	CC	CC	CC	CC	CC	CC	CC
M0405	chr01	27728139	C	TT	CC	TT	TT	TT	TT	TT	TT	TT	TT	TT	TT	TT	TT
M0406	chr01	27728188	T	AA	TT	AA	AA	AA	AA	AA	AA	AA	AA	AA	AA	AA	AA
M0407	chr01	28590228	A	CC	AA	CC	CC	CC	CC	CC	CC	CC	CC	CC	CC	CC	CC
M0408	chr01	28590245	G	AA	GG	AA	AA	AA	AA	AA	AA	AA	AA	AA	AA	AA	AA
M0409	chr01	28590260	A	GG	GG	GG	GG	GG	GG	GG	GG	GG	GG	GG	GG	GG	GG
M0410	chr01	28590296	A	GG	AA	GG	GG	GG	GG	GG	GG	GG	GG	GG	GG	GG	GG
M0411	chr01	28590324	G	GG	GG	GG	GG	GG	GG	GG	GG	GG	GG	GG	GG	GG	GG
M0412	chr01	28590331	T	CC	TT	CC	CC	CC	CC	CC	CC	CC	CC	CC	CC	CC	CC
M0413	chr01	28590401	C	CC	CC	CC	CC	CC	CC	CC	CC	CC	CC	CC	CC	CC	CC
M0414	chr01	28904391	T	AA	AA	AA	AA	AA	AA	AA	AA	AA	AA	AA	AA	AA	AA
M0415	chr01	28904392	T	AA	AA	AA	AA	AA	AA	AA	AA	AA	AA	AA	AA	AA	AA
M0416	chr01	28904403	G	CC	CC	CC	CC	CC	CC	CC	CC	CC	CC	CC	CC	CC	CC
M0417	chr01	28904411	C	TT	CC	TT	TT	TT	TT	TT	TT	TT	TT	TT	TT	TT	TT
M0418	chr01	28904426	A	GG	AA	GG	GG	GG	GG	GG	GG	GG	GG	GG	GG	GG	GG
M0419	chr01	28904449	G	AA	GG	AA	AA	AA	AA	AA	AA	AA	AA	AA	AA	AA	AA
M0420	chr01	28904495	G	AA	GG	AA	AA	AA	AA	AA	AA	AA	AA	AA	AA	AA	AA
M0421	chr01	28904507	G	AA	GG	AA	AA	AA	AA	AA	AA	AA	AA	AA	AA	AA	AA
M0422	chr01	28904519	G	AA	GG	AA	AA	AA	AA	AA	AA	AA	AA	AA	AA	AA	AA
M0423	chr01	28904540	C	TT	CC	TT	TT	TT	TT	TT	TT	TT	TT	TT	TT	TT	TT
M0424	chr01	28904561	C	TT	CC	TT	TT	TT	TT	TT	TT	TT	TT	TT	TT	TT	TT
M0425	chr01	28904563	A	GG	AA	GG	GG	GG	GG	GG	GG	GG	GG	GG	GG	GG	GG
M0426	chr01	28904565	G	TT	GG	TT	TT	TT	TT	TT	TT	TT	TT	TT	TT	TT	TT
M0428	chr01	29654883	C	TT	CC	TT	TT	TT	TT	TT	TT	TT	TT	TT	TT	TT	TT
M0429	chr01	29654990	C	AA	CC	AA	AA	AA	AA	AA	AA	AA	AA	AA	AA	AA	AA
M0430	chr01	29917040	G	TT	GG	TT	TT	TT	TT	TT	TT	TT	TT	TT	TT	TT	TT
M0431	chr01	29917055	A	AA	AA	AA	AA	AA	AA	AA	AA	AA	AA	AA	AA	AA	AA
M0432	chr01	29917099	G	GG	GA	GG	GG	GG	GG	GG	GG	GG	GG	GG	GG	GG	GG
M0433	chr01	29917102	C	CC	CA	CC	CC	CC	CC	CC	CC	CC	CC	CC	CC	CC	CC
M0434	chr01	29917120	T	CC	TT	CC	CC	CC	CC	CC	CC	CC	CC	CC	CC	CC	CC
M0435	chr01	29917132	C	CC	CC	CC	CC	CC	CC	CC	CC	CC	CC	CC	CC	CC	CC
M0436	chr01	29917137	G	GG	GG	GG	GG	GG	GG	GG	GG	GG	GG	GG	GG	GG	GG
M0437	chr01	29917140	A	GG	AG	GG	GG	GG	GG	GG	GG	GG	GG	GG	GG	GG	GG
M0438	chr01	29917141	G	AA	GG	AA	AA	AA	AA	AA	AA	AA	AA	AA	AA	AA	AA
M0439	chr01	29917148	G	AA	AA	AA	AA	AA	AA	AA	AA	AA	AA	AA	AA	AA	AA
M0440	chr01	29917150	G	AA	GG	AA	AA	AA	AA	AA	AA	AA	AA	AA	AA	AA	AA
M0441	chr01	29917162	G	GG	GG	GG	GG	GG	GG	GG	GG	GG	GG	GG	GG	GG	GG
M0442	chr01	29917168	G	AA	GG	AA	AA	AA	AA	AA	AA	AA	AA	AA	AA	AA	AA
M0443	chr01	29929464	C	TT	CC	TT	TT	TT	TT	TT	TT	TT	TT	TT	TT	TT	TT
M0444	chr01	30707609	G	AA	AA	AA	AA	AA	AA	AA	AA	AA	AA	AA	AA	AA	AA
M0445	chr01	30707624	C	GG	GG	GG	GG	GG	GG	GG	GG	GG	GG	GG	GG	GG	GG
M0446	chr01	30707718	G	AA	AA	AA	AA	AA	AA	AA	AA	AA	AA	AA	AA	AA	AA
M0447	chr01	30707733	C	AA	AA	AA	AA	AA	AA	AA	AA	AA	AA	AA	AA	AA	AA
M0448	chr01	30707744	G	TT	TT	TT	TT	TT	TT	TT	TT	TT	TT	TT	TT	TT	TT
M0449	chr01	30707758	G	GG	GG	GG	GG	GG	GG	GG	GG	GG	GG	GG	GG	GG	GG
M0450	chr01	30707762	C	TT	TT	TT	TT	TT	TT	TT	TT	TT	TT	TT	TT	TT	TT
M0451	chr01	30707785	G	GG	GG	GG	GG	GG	GG	GG	GG	GG	GG	GG	GG	GG	GG
M0452	chr01	30707812	G	AA	GG	AA	AA	AA	AA	AA	AA	AA	AA	AA	AA	AA	AA
M0453	chr01	31062833	C	TT	CC	TT	TT	TT	TT	TT	TT	TT	TT	TT	TT	TT	TT
M0454	chr01	31062873	C	TT	CC	TT	TT	TT	TT	TT	TT	TT	TT	TT	TT	TT	TT
M0455	chr01	31062903	C	CC	CC	CC	CC	CC	CC	CC	CC	CC	CC	CC	CC	CC	CC
M0456	chr01	31062981	C	CC	CC	CC	CC	CC	CC	CC	CC	CC	CC	CC	CC	CC	CC
M0457	chr01	31062989	A	AA	AA	AA	AA	AA	AA	AA	AA	AA	AA	AA	AA	AA	AA
M0458	chr01	31063050	G	TT	GG	TT	TT	TT	TT	TT	TT	TT	TT	TT	TT	TT	TT
M0459	chr01	31134771	C	TT	CC	TT	TT	TT	TT	TT	TT	TT	TT	TT	TT	TT	TT
M0460	chr01	31134774	G	GG	GG	GG	GG	GG	GG	GG	GG	GG	GG	GG	GG	GG	GG
M0461	chr01	31134796	G	GG	GG	GG	GG	GG	GG	GG	GG	GG	GG	GG	GG	GG	GG
M0462	chr01	31134828	T	CC	TC	CC	CC	CC	CC	CC	CC	CC	CC	CC	CC	CC	CC
M0463	chr01	31134868	A	GG	GG	GG	GG	GG	GG	GG	GG	GG	GG	GG	GG	GG	GG
M0464	chr01	31225112	G	AA	GA	AA	AA	AA	AA	AA	AA	AA	AA	AA	AA	AA	AA
M0465	chr01	31227328	C	TT	CC	TT	TT	TT	TT	TT	TT	TT	TT	TT	TT	TT	TT
M0466	chr01	31227423	G	AA	GG	AA	AA	AA	AA	AA	AA	AA	AA	AA	AA	AA	AA
M0467	chr01	31230618	G	AA	GG	AA	AA	AA	AA	AA	AA	AA	AA	AA	AA	AA	AA
M0468	chr01	31230624	C	CC	CC	CC	CC	CC	CC	CC	CC	CC	CC	CC	CC	CC	CC
M0469	chr01	31230694	T	AA	TT	AA	AA	AA	AA	AA	AA	AA	AA	AA	AA	AA	AA
M0470	chr01	31230761	C	TT	CC	TT	TT	TT	TT	TT	TT	TT	TT	TT	TT	TT	TT
M0471	chr01	31787541	T	TT	TT	TT	TT	TT	TT	TT	TT	TT	TT	TT	TT	TT	TT
M0472	chr01	31787685	A	AA	AA	AA	AA	AA	AA	AA	AA	AA	AA	AA	AA	AA	AA
M0473	chr01	31820932	G	AA	GG	AA	AA	AA	AA	AA	AA	AA	AA	AA	AA	AA	AA
M0474	chr01	31820951	A	GG	AA	GG	GG	GG	GG	GG	GG	GG	GG	GG	GG	GG	GG
M0475	chr01	31820954	G	GG	GG	GG	GG	GG	GG	GG	GG	GG	GG	GG	GG	GG	GG
M0476	chr01	31820979	T	TT	TT	TT	TT	TT	TT	TT	TT	TT	TT	TT	TT	TT	TT
M0477	chr01	31820992	T	AA	TT	AA	AA	AA	AA	AA	AA	AA	AA	AA	AA	AA	AA
M0478	chr01	31820994	G	AA	GG	AA	AA	AA	AA	AA	AA	AA	AA	AA	AA	AA	AA
M0479	chr01	31821017	A	AA	AA	AA	AA	AA	AA	AA	AA	AA	AA	AA	AA	AA	AA
M0480	chr01	31821054	G	AA	GG	AA	AA	AA	AA	AA	AA	AA	AA	AA	AA	AA	AA
M0481	chr01	31997694	A	AA	AA	AA	AA	AA	AA	AA	AA	AA	AA	AA	AA	AA	AA
M0482	chr01	31997725	T	TT	TT	TT	TT	TT	TT	TT	TT	TT	TT	TT	TT	TT	TT
M0483	chr01	31997733	A	AA	AG	AA	AA	AA	AA	AA	AA	AA	AA	AA	AA	AA	AA
M0484	chr01	32449835	T	CC	TT	CC	CC	CC	CC	CC	CC	CC	CC	CC	CC	CC	CC
M0485	chr01	32449861	C	TT	CC	TT	TT	TT	TT	TT	TT	TT	TT	TT	TT	TT	TT
M0486	chr01	32449862	A	GG	AA	GG	GG	GG	GG	GG	GG	GG	GG	GG	GG	GG	GG
M0487	chr01	32449879	A	GG	AA	GG	GG	GG	GG	GG	GG	GG	GG	GG	GG	GG	GG
M0488	chr01	32449890	C	TT	CC	TT	TT	TT	TT	TT	TT	TT	TT	TT	TT	TT	TT
M0489	chr01	32449896	T	AA	TT	AA	AA	AA	AA	AA	AA	AA	AA	AA	AA	AA	AA
M0490	chr01	32449897	C	TT	CC	TT	TT	TT	TT	TT	TT	TT	TT	TT	TT	TT	TT
M0491	chr01	32449908	T	CC	TT	CC	CC	CC	CC	CC	CC	CC	CC	CC	CC	CC	CC
M0492	chr01	32449918	C	AA	CC	AA	AA	AA	AA	AA	AA	AA	AA	AA	AA	AA	AA
M0493	chr01	32449922	C	AA	CC	AA	AA	AA	AA	AA	AA	AA	AA	AA	AA	AA	AA
M0494	chr01	32449933	G	GG	GG	GG	GG	GG	GG	GG	GG	GG	GG	GG	GG	GG	GG
M0495	chr01	32450022	A	TT	AA	TT	TT	TT	TT	TT	TT	TT	TT	TT	TT	TT	TT
M0496	chr01	33285430	A	GG	AA	GG	GG	GG	GG	GG	GG	GG	GG	GG	GG	GG	GG
M0497	chr01	33285448	T	GG	TT	GG	GG	GG	GG	GG	GG	GG	GG	GG	GG	GG	GG
M0498	chr01	33285507	G	CC	GG	CC	CC	CC	CC	CC	CC	CC	CC	CC	CC	CC	CC
M0499	chr01	33285572	A	AA	AA	AA	AA	AA	AA	AA	AA	AA	AA	AA	AA	AA	AA
M0500	chr01	34022172	G	AA	GG	AA	AA	AA	AA	AA	AA	AA	AA	AA	AA	AA	AA
M0501	chr01	34022194	G	TT	GG	TT	TT	TT	TT	TT	TT	TT	TT	TT	TT	TT	TT
M0502	chr01	34022226	C	TT	CC	TT	TT	TT	TT	TT	TT	TT	TT	TT	TT	TT	TT
M0503	chr01	34022228	G	AA	GG	AA	AA	AA	AA	AA	AA	AA	AA	AA	AA	AA	AA
M0504	chr01	34022268	G	GG	GG	GG	GG	GG	GG	GG	GG	GG	GG	GG	GG	GG	GG
M0505	chr01	34022300	A	GG	AG	GG	GG	GG	GG	GG	GG	GG	GG	GG	GG	GG	GG
M0506	chr01	34377081	G	AA	GG	AA	AA	AA	AA	AA	AA	AA	AA	AA	AA	AA	AA
M0507	chr01	34377098	A	GG	GG	GG	GG	GG	GG	GG	GG	GG	GG	GG	GG	GG	GG
M0508	chr01	34377113	G	GG	GG	GG	GG	GG	GG	GG	GG	GG	GG	GG	GG	GG	GG
M0509	chr01	34377120	G	CC	GG	CC	CC	CC	CC	CC	CC	CC	CC	CC	CC	CC	CC
M0510	chr01	34377138	G	GG	GG	GG	GG	GG	GG	GG	GG	GG	GG	GG	GG	GG	GG
M0511	chr01	34377163	A	GG	AA	GG	GG	GG	GG	GG	GG	GG	GG	GG	GG	GG	GG
M0512	chr01	34377193	C	CC	CC	CC	CC	CC	CC	CC	CC	CC	CC	CC	CC	CC	CC
M0513	chr01	34377208	T	CC	TT	CC	CC	CC	CC	CC	CC	CC	CC	CC	CC	CC	CC
M0514	chr01	34377213	G	GG	GG	GG	GG	GG	GG	GG	GG	GG	GG	GG	GG	GG	GG
M0515	chr01	34781301	G	AA	GG	AA	AA	AA	AA	AA	AA	AA	AA	AA	AA	AA	AA
M0516	chr01	34781356	G	GG	GG	GG	GG	GG	GG	GG	GG	GG	GG	GG	GG	GG	GG
M0517	chr01	34781391	T	CC	TT	CC	CC	CC	CC	CC	CC	CC	CC	CC	CC	CC	CC
M0518	chr01	34781399	C	CC	CC	CC	CC	CC	CC	CC	CC	CC	CC	CC	CC	CC	CC
M0519	chr01	34781402	A	AA	AA	AA	AA	AA	AA	AA	AA	AA	AA	AA	AA	AA	AA
M0520	chr01	34781407	T	TT	TT	TT	TT	TT	TT	TT	TT	TT	TT	TT	TT	TT	TT
M0521	chr01	34781418	C	CC	CC	CC	CC	CC	CC	CC	CC	CC	CC	CC	CC	CC	CC
M0522	chr01	34781432	A	AA	AA	AA	AA	AA	AA	AA	AA	AA	AA	AA	AA	AA	AA
M0523	chr01	34781449	G	AA	GG	AA	AA	AA	AA	AA	AA	AA	AA	AA	AA	AA	AA
M0524	chr01	34781454	G	AA	GG	AA	AA	AA	AA	AA	AA	AA	AA	AA	AA	AA	AA
M0525	chr01	34781458	G	GG	GG	GG	GG	GG	GG	GG	GG	GG	GG	GG	GG	GG	GG
M0526	chr01	34781463	G	AA	GG	AA	AA	AA	AA	AA	AA	AA	AA	AA	AA	AA	AA
M0527	chr01	35253862	G	AA	GG	AA	AA	AA	AA	AA	AA	AA	AA	AA	AA	AA	AA
M0528	chr01	35253884	C	CC	CC	CC	CC	CC	CC	CC	CC	CC	CC	CC	CC	CC	CC
M0529	chr01	35253946	C	TT	CC	TT	TT	TT	TT	TT	TT	TT	TT	TT	TT	TT	TT
M0530	chr01	35253953	G	AA	GG	AA	AA	AA	AA	AA	AA	AA	AA	AA	AA	AA	AA
M0531	chr01	35253972	T	CC	TT	CC	CC	CC	CC	CC	CC	CC	CC	CC	CC	CC	CC
M0532	chr01	35253973	G	TT	GG	TT	TT	TT	TT	TT	TT	TT	TT	TT	TT	TT	TT
M0533	chr01	36121343	T	CC	CC	CC	CC	CC	CC	CC	CC	CC	CC	CC	CC	CC	CC
M0534	chr01	36121390	G	GG	GG	GG	GG	GG	GG	GG	GG	GG	GG	GG	GG	GG	GG
M0535	chr01	36121409	C	CC	CC	CC	CC	CC	CC	CC	CC	CC	CC	CC	CC	CC	CC
M0536	chr01	36121424	C	CC	TT	CC	CC	CC	CC	CC	CC	CC	CC	CC	CC	CC	CC
M0537	chr01	36121446	A	GG	GG	GG	GG	GG	GG	GG	GG	GG	GG	GG	GG	GG	GG
M0538	chr01	36121447	C	TT	CC	TT	TT	TT	TT	TT	TT	TT	TT	TT	TT	TT	TT
M0539	chr01	36121463	C	CC	CC	CC	CC	CC	CC	CC	CC	CC	CC	CC	CC	CC	CC
M0540	chr01	36461939	A	GG	AA	GG	GG	GG	GG	GG	GG	GG	GG	GG	GG	GG	GG
M0541	chr01	36666102	A	AA	AA	AA	AA	AA	AA	AA	AA	AA	AA	AA	AA	AA	AA
M0542	chr01	36666111	G	AA	AA	AA	AA	AA	AA	AA	AA	AA	AA	AA	AA	AA	AA
M0543	chr01	36666113	T	CC	CC	CC	CC	CC	CC	CC	CC	CC	CC	CC	CC	CC	CC
M0544	chr01	36666131	C	TT	CC	TT	TT	TT	TT	TT	TT	TT	TT	TT	TT	TT	TT
M0545	chr01	36666151	C	CC	CC	CC	CC	CC	CC	CC	CC	CC	CC	CC	CC	CC	CC
M0546	chr01	36666176	C	CC	CC	CC	CC	CC	CC	CC	CC	CC	CC	CC	CC	CC	CC
M0547	chr01	36666206	G	AA	GG	AA	AA	AA	AA	AA	AA	AA	AA	AA	AA	AA	AA
M0548	chr01	37333131	G	GG	GG	GG	GG	GG	GG	GG	GG	GG	GG	GG	GG	GG	GG
M0549	chr01	37333279	G	AA	GG	AA	AA	AA	AA	AA	AA	AA	AA	AA	AA	AA	AA
M0550	chr01	37838322	G	GG	GG	GG	GG	GG	GG	GG	GG	GG	GG	GG	GG	GG	GG
M0551	chr01	37838324	T	TT	TT	TT	TT	TT	TT	TT	TT	TT	TT	TT	TT	TT	TT
M0552	chr01	37838364	T	AA	AA	AA	AA	AA	AA	AA	AA	AA	AA	AA	AA	AA	AA
M0553	chr01	37838376	A	AA	AA	AA	AA	AA	AA	AA	AA	AA	AA	AA	AA	AA	AA
M0554	chr01	37838381	T	CC	TT	CC	CC	CC	CC	CC	CC	CC	CC	CC	CC	CC	CC
M0555	chr01	37838382	G	GG	GG	GG	GG	GG	GG	GG	GG	GG	GG	GG	GG	GG	GG
M0556	chr01	37838385	T	CC	TT	CC	CC	CC	CC	CC	CC	CC	CC	CC	CC	CC	CC
M0557	chr01	37838424	G	GG	GG	GG	GG	GG	GG	GG	GG	GG	GG	GG	GG	GG	GG
M0558	chr01	37838425	G	GG	GG	GG	GG	GG	GG	GG	GG	GG	GG	GG	GG	GG	GG
M0559	chr01	38071600	C	GG	CC	GG	GG	GG	GG	GG	GG	GG	GG	GG	GG	GG	GG
M0560	chr01	38071701	A	AA	AA	AA	AA	AA	AA	AA	AA	AA	AA	AA	AA	AA	AA
M0561	chr01	38384186	C	TT	CC	TT	TT	TT	TT	TT	TT	TT	TT	TT	TT	TT	TT
M0562	chr01	38384198	G	CC	GG	CC	CC	CC	CC	CC	CC	CC	CC	CC	CC	CC	CC
M0563	chr01	38384215	G	AA	AA	AA	AA	AA	AA	AA	AA	AA	AA	AA	AA	AA	AA
M0564	chr01	39169293	T	CC	CC	CC	CC	CC	CC	CC	CC	CC	CC	CC	CC	CC	CC
M0565	chr01	39169300	T	AA	AA	AA	AA	AA	AA	AA	AA	AA	AA	AA	AA	AA	AA
M0566	chr01	39169324	T	CC	TT	CC	CC	CC	CC	CC	CC	CC	CC	CC	CC	CC	CC
M0567	chr01	39169327	A	GG	GG	GG	GG	GG	GG	GG	GG	GG	GG	GG	GG	GG	GG
M0568	chr01	39169370	G	AA	GG	AA	AA	AA	AA	AA	AA	AA	AA	AA	AA	AA	AA
M0569	chr01	39169393	G	AA	GG	AA	AA	AA	AA	AA	AA	AA	AA	AA	AA	AA	AA
M0570	chr01	39169401	G	GG	GG	GG	GG	GG	GG	GG	GG	GG	GG	GG	GG	GG	GG
M0571	chr01	39169402	G	AA	GG	AA	AA	AA	AA	AA	AA	AA	AA	AA	AA	AA	AA
M0572	chr01	39169409	A	GG	GG	GG	GG	GG	GG	GG	GG	GG	GG	GG	GG	GG	GG
M0573	chr01	39169418	G	AA	GG	AA	AA	AA	AA	AA	AA	AA	AA	AA	AA	AA	AA
M0574	chr01	39169419	G	AA	GG	AA	AA	AA	AA	AA	AA	AA	AA	AA	AA	AA	AA
M0575	chr01	39169937	G	AA	GG	AA	AA	AA	AA	AA	AA	AA	AA	AA	AA	AA	AA
M0576	chr01	39169942	A	GG	GG	GG	GG	GG	GG	GG	GG	GG	GG	GG	GG	GG	GG
M0577	chr01	39169995	T	GG	TT	GG	GG	GG	GG	GG	GG	GG	GG	GG	GG	GG	GG
M0578	chr01	40037655	C	TT	CT	TT	TT	TT	TT	TT	TT	TT	TT	TT	TT	TT	TT
M0579	chr01	40037705	G	AA	GG	AA	AA	AA	AA	AA	AA	AA	AA	AA	AA	AA	AA
M0580	chr01	40037738	C	TT	CC	TT	TT	TT	TT	TT	TT	TT	TT	TT	TT	TT	TT
M0581	chr01	40037749	T	CC	TC	CC	CC	CC	CC	CC	CC	CC	CC	CC	CC	CC	CC
M0582	chr01	40037771	A	GG	AG	GG	GG	GG	GG	GG	GG	GG	GG	GG	GG	GG	GG
M0583	chr01	40814933	G	AA	GG	AA	AA	AA	AA	AA	AA	AA	AA	AA	AA	AA	AA
M0584	chr01	40814947	G	CC	GG	CC	CC	CC	CC	CC	CC	CC	CC	CC	CC	CC	CC
M0585	chr01	40814948	C	CC	CC	CC	CC	CC	CC	CC	CC	CC	CC	CC	CC	CC	CC
M0586	chr01	40814983	A	GG	AA	GG	GG	GG	GG	GG	GG	GG	GG	GG	GG	GG	GG
M0587	chr01	40815000	C	TT	CC	TT	TT	TT	TT	TT	TT	TT	TT	TT	TT	TT	TT
M0588	chr01	40815001	C	GG	CC	GG	GG	GG	GG	GG	GG	GG	GG	GG	GG	GG	GG
M0589	chr01	41592178	A	CC	AC	CC	CC	CC	CC	CC	CC	CC	CC	CC	CC	CC	CC
M0590	chr01	41774037	T	CC	CC	CC	CC	CC	CC	CC	CC	CC	CC	CC	CC	CC	CC
M0591	chr01	41774099	C	TT	CC	TT	TT	TT	TT	TT	TT	TT	TT	TT	TT	TT	TT
M0592	chr01	41774115	A	GG	AA	GG	GG	GG	GG	GG	GG	GG	GG	GG	GG	GG	GG
M0593	chr01	41774144	T	CC	TT	CC	CC	CC	CC	CC	CC	CC	CC	CC	CC	CC	CC
M0594	chr01	41774149	T	CC	TT	CC	CC	CC	CC	CC	CC	CC	CC	CC	CC	CC	CC
M0595	chr01	41774158	T	GG	TT	GG	GG	GG	GG	GG	GG	GG	GG	GG	GG	GG	GG
M0596	chr01	41774197	G	GG	GG	GG	GG	GG	GG	GG	GG	GG	GG	GG	GG	GG	GG
M0597	chr01	41774203	C	TT	CC	TT	TT	TT	TT	TT	TT	TT	TT	TT	TT	TT	TT
M0598	chr01	41774217	T	TT	TT	TT	TT	TT	TT	TT	TT	TT	TT	TT	TT	TT	TT
M0599	chr01	42229317	G	AA	GG	AA	AA	AA	AA	AA	AA	AA	AA	AA	AA	AA	AA
M0600	chr01	42229344	T	CC	TT	CC	CC	CC	CC	CC	CC	CC	CC	CC	CC	CC	CC
M0601	chr01	42526798	C	CC	CC	CC	CC	CC	CC	CC	CC	CC	CC	CC	CC	CC	CC
M0602	chr01	42526853	C	TT	TT	TT	TT	TT	TT	TT	TT	TT	TT	TT	TT	TT	TT
M0605	chr01	42885053	A	CC	AC	CC	CC	CC	CC	CC	CC	CC	CC	CC	CC	CC	CC
M0606	chr01	42885064	C	TT	CC	TT	TT	TT	TT	TT	TT	TT	TT	TT	TT	TT	TT
M0607	chr02	1880	T	TT	TT	TT	TT	TT	TT	TT	TT	TT	TT	TT	TT	TT	TT
M0608	chr02	1933	A	AA	AA	AA	AA	AA	AA	AA	AA	AA	AA	AA	AA	AA	AA
M0609	chr02	10656	T	TT	TT	TT	TT	TT	TT	TT	TT	TT	TT	TT	TT	TT	TT
M0610	chr02	10723	C	CC	CC	CC	CC	CC	CC	CC	CC	CC	CC	CC	CC	CC	CC
M0611	chr02	614938	T	CC	TT	CC	CC	CC	CC	CC	CC	CC	CC	CC	CC	CC	CC
M0612	chr02	615005	C	AA	CC	AA	AA	AA	AA	AA	AA	AA	AA	AA	AA	AA	AA
M0613	chr02	615043	A	AA	AT	AA	AA	AA	AA	AA	AA	AA	AA	AA	AA	AA	AA
M0614	chr02	615045	T	AA	TT	AA	AA	AA	AA	AA	AA	AA	AA	AA	AA	AA	AA
M0615	chr02	1070957	C	TT	CC	TT	TT	TT	TT	TT	TT	TT	TT	TT	TT	TT	TT
M0616	chr02	1070987	G	AA	GG	AA	AA	AA	AA	AA	AA	AA	AA	AA	AA	AA	AA
M0617	chr02	1071026	C	TT	CC	TT	TT	TT	TT	TT	TT	TT	TT	TT	TT	TT	TT
M0618	chr02	1071040	G	TT	GT	TT	TT	TT	TT	TT	TT	TT	TT	TT	TT	TT	TT
M0619	chr02	1071117	A	TT	AT	TT	TT	TT	TT	TT	TT	TT	TT	TT	TT	TT	TT
M0620	chr02	2010934	A	GG	AG	GG	GG	GG	GG	GG	GG	GG	GG	GG	GG	GG	GG
M0621	chr02	2010962	C	TT	CC	TT	TT	TT	TT	TT	TT	TT	TT	TT	TT	TT	TT
M0622	chr02	2010979	A	GG	AA	GG	GG	GG	GG	GG	GG	GG	GG	GG	GG	GG	GG
M0624	chr02	2808743	G	GG	AA	GG	GG	GG	GG	GG	GG	GG	GG	GG	GG	GG	GG
M0625	chr02	2808773	G	GG	GG	GG	GG	GG	GG	GG	GG	GG	GG	GG	GG	GG	GG
M0626	chr02	2812750	C	CC	CC	CC	CC	CC	CC	CC	CC	CC	CC	CC	CC	CC	CC
M0627	chr02	2812815	A	AA	AA	AA	AA	AA	AA	AA	AA	AA	AA	AA	AA	AA	AA
M0628	chr02	2812842	C	CC	CC	CC	CC	CC	CC	CC	CC	CC	CC	CC	CC	CC	CC
M0629	chr02	3203467	C	CC	CT	CC	CC	CC	CC	CC	CC	CC	CC	CC	CC	CC	CC
M0630	chr02	3203508	G	AA	GG	AA	AA	AA	AA	AA	AA	AA	AA	AA	AA	AA	AA
M0631	chr02	3203513	C	CC	CC	CC	CC	CC	CC	CC	CC	CC	CC	CC	CC	CC	CC
M0632	chr02	3479161	T	TT	CC	TT	TT	TT	TT	TT	TT	TT	TT	TT	TT	TT	TT
M0633	chr02	3991537	C	TT	CC	TT	TT	TT	TT	TT	TT	TT	TT	TT	TT	TT	TT
M0634	chr02	3991619	C	AA	CC	AA	AA	AA	AA	AA	AA	AA	AA	AA	AA	AA	AA
M0635	chr02	3991693	G	AA	GG	AA	AA	AA	AA	AA	AA	AA	AA	AA	AA	AA	AA
M0636	chr02	3991747	A	GG	AG	GG	GG	GG	GG	GG	GG	GG	GG	GG	GG	GG	GG
M0637	chr02	4618729	A	AA	AG	AA	AA	AA	AA	AA	AA	AA	AA	AA	AA	AA	AA
M0638	chr02	4618887	C	GG	CC	GG	GG	GG	GG	GG	GG	GG	GG	GG	GG	GG	GG
M0639	chr02	4618888	G	TT	GG	TT	TT	TT	TT	TT	TT	TT	TT	TT	TT	TT	TT
M0640	chr02	4618903	G	GG	GG	GG	GG	GG	GG	GG	GG	GG	GG	GG	GG	GG	GG
M0641	chr02	4936737	G	GG	GG	GG	GG	GG	GG	GG	GG	GG	GG	GG	GG	GG	GG
M0642	chr02	4936741	C	CC	CC	CC	CC	CC	CC	CC	CC	CC	CC	CC	CC	CC	CC
M0643	chr02	5258668	T	CC	CC	CC	CC	CC	CC	CC	CC	CC	CC	CC	CC	CC	CC
M0644	chr02	5258708	G	GG	GG	GG	GG	GG	GG	GG	GG	GG	GG	GG	GG	GG	GG
M0645	chr02	5258735	T	CC	CC	CC	CC	CC	CC	CC	CC	CC	CC	CC	CC	CC	CC
M0646	chr02	5258744	G	TT	GG	TT	TT	TT	TT	TT	TT	TT	TT	TT	TT	TT	TT
M0647	chr02	5258764	G	AA	GG	AA	AA	AA	AA	AA	AA	AA	AA	AA	AA	AA	AA
M0648	chr02	5258779	G	CC	CC	CC	CC	CC	CC	CC	CC	CC	CC	CC	CC	CC	CC
M0649	chr02	5258790	G	GG	GG	GG	GG	GG	GG	GG	GG	GG	GG	GG	GG	GG	GG
M0650	chr02	5258794	C	TT	CC	TT	TT	TT	TT	TT	TT	TT	TT	TT	TT	TT	TT
M0651	chr02	5258807	G	GG	GG	GG	GG	GG	GG	GG	GG	GG	GG	GG	GG	GG	GG
M0652	chr02	5258815	T	GG	GG	GG	GG	GG	GG	GG	GG	GG	GG	GG	GG	GG	GG
M0653	chr02	5836334	G	GG	GG	GG	GG	GG	GG	GG	GG	GG	GG	GG	GG	GG	GG
M0654	chr02	5836454	T	CC	CC	CC	CC	CC	CC	CC	CC	CC	CC	CC	CC	CC	CC
M0655	chr02	6478111	A	AA	AA	AA	AA	AA	AA	AA	AA	AA	AA	AA	AA	AA	AA
M0656	chr02	6478154	G	GG	GG	GG	GG	GG	GG	GG	GG	GG	GG	GG	GG	GG	GG
M0657	chr02	6478167	G	AA	GG	AA	AA	AA	AA	AA	AA	AA	AA	AA	AA	AA	AA
M0658	chr02	6478221	T	GG	GG	GG	GG	GG	GG	GG	GG	GG	GG	GG	GG	GG	GG
M0659	chr02	7064337	G	AA	GG	AA	AA	AA	AA	AA	AA	AA	AA	AA	AA	AA	AA
M0660	chr02	7064340	C	CC	TT	CC	CC	CC	CC	CC	CC	CC	CC	CC	CC	CC	CC
M0661	chr02	7064347	G	AA	GG	AA	AA	AA	AA	AA	AA	AA	AA	AA	AA	AA	AA
M0662	chr02	7064356	C	CC	TT	CC	CC	CC	CC	CC	CC	CC	CC	CC	CC	CC	CC
M0663	chr02	7064379	G	AA	GG	AA	AA	AA	AA	AA	AA	AA	AA	AA	AA	AA	AA
M0664	chr02	7064383	C	AA	CC	AA	AA	AA	AA	AA	AA	AA	AA	AA	AA	AA	AA
M0665	chr02	7064386	A	GG	AA	GG	GG	GG	GG	GG	GG	GG	GG	GG	GG	GG	GG
M0666	chr02	7064391	C	TT	CC	TT	TT	TT	TT	TT	TT	TT	TT	TT	TT	TT	TT
M0667	chr02	7489335	G	AA	GG	AA	AA	AA	AA	AA	AA	AA	AA	AA	AA	AA	AA
M0668	chr02	7489371	C	TT	CC	TT	TT	TT	TT	TT	TT	TT	TT	TT	TT	TT	TT
M0669	chr02	7768547	C	GG	CC	GG	GG	GG	GG	GG	GG	GG	GG	GG	GG	GG	GG
M0670	chr02	7768580	T	CC	TT	CC	CC	CC	CC	CC	CC	CC	CC	CC	CC	CC	CC
M0671	chr02	7768600	G	AA	GG	AA	AA	AA	AA	AA	AA	AA	AA	AA	AA	AA	AA
M0672	chr02	7768617	C	TT	CC	TT	TT	TT	TT	TT	TT	TT	TT	TT	TT	TT	TT
M0673	chr02	7768685	C	TT	CC	TT	TT	TT	TT	TT	TT	TT	TT	TT	TT	TT	TT
M0674	chr02	7768719	A	GG	AA	GG	GG	GG	GG	GG	GG	GG	GG	GG	GG	GG	GG
M0675	chr02	8115620	C	CC	CC	CC	CC	CC	CC	CC	CC	CC	CC	CC	CC	CC	CC
M0676	chr02	8116059	A	GG	AA	GG	GG	GG	GG	GG	GG	GG	GG	GG	GG	GG	GG
M0677	chr02	8116127	A	CC	AA	CC	CC	CC	CC	CC	CC	CC	CC	CC	CC	CC	CC
M0678	chr02	8116397	T	GG	TT	GG	GG	GG	GG	GG	GG	GG	GG	GG	GG	GG	GG
M0679	chr02	8116471	T	AA	TT	AA	AA	AA	AA	AA	AA	AA	AA	AA	AA	AA	AA
M0680	chr02	8116504	C	TT	CC	TT	TT	TT	TT	TT	TT	TT	TT	TT	TT	TT	TT
M0681	chr02	8118974	G	GG	GG	GG	GG	GG	GG	GG	GG	GG	GG	GG	GG	GG	GG
M0682	chr02	8119004	C	CC	CC	CC	CC	CC	CC	CC	CC	CC	CC	CC	CC	CC	CC
M0683	chr02	8119717	T	AA	TT	AA	AA	AA	AA	AA	AA	AA	AA	AA	AA	AA	AA
M0684	chr02	8119760	T	CC	CC	CC	CC	CC	CC	CC	CC	CC	CC	CC	CC	CC	CC
M0685	chr02	8121915	C	TT	CC	TT	TT	TT	TT	TT	TT	TT	TT	TT	TT	TT	TT
M0686	chr02	8121943	G	TT	GG	TT	TT	TT	TT	TT	TT	TT	TT	TT	TT	TT	TT
M0687	chr02	8421809	G	CC	GG	CC	CC	CC	CC	CC	CC	CC	CC	CC	CC	CC	CC
M0688	chr02	8421835	G	GG	GG	GG	GG	GG	GG	GG	GG	GG	GG	GG	GG	GG	GG
M0689	chr02	8421859	C	CC	GG	CC	CC	CC	CC	CC	CC	CC	CC	CC	CC	CC	CC
M0690	chr02	8421890	G	GG	GG	GG	GG	GG	GG	GG	GG	GG	GG	GG	GG	GG	GG
M0691	chr02	8421898	G	GG	GG	GG	GG	GG	GG	GG	GG	GG	GG	GG	GG	GG	GG
M0692	chr02	8421945	A	GG	AA	GG	GG	GG	GG	GG	GG	GG	GG	GG	GG	GG	GG
M0693	chr02	8912369	T	TT	TT	TT	TT	TT	TT	TT	TT	TT	TT	TT	TT	TT	TT
M0694	chr02	8912457	G	AA	GG	AA	AA	AA	AA	AA	AA	AA	AA	AA	AA	AA	AA
M0695	chr02	8912465	A	GG	AA	GG	GG	GG	GG	GG	GG	GG	GG	GG	GG	GG	GG
M0696	chr02	8912492	G	AA	GG	AA	AA	AA	AA	AA	AA	AA	AA	AA	AA	AA	AA
M0697	chr02	8912548	G	AA	GG	AA	AA	AA	AA	AA	AA	AA	AA	AA	AA	AA	AA
M0698	chr02	9390863	T	AA	TT	AA	AA	AA	AA	AA	AA	AA	AA	AA	AA	AA	AA
M0699	chr02	9390892	T	GG	GG	GG	GG	GG	GG	GG	GG	GG	GG	GG	GG	GG	GG
M0700	chr02	9390939	C	GG	CC	GG	GG	GG	GG	GG	GG	GG	GG	GG	GG	GG	GG
M0701	chr02	9390941	T	GG	GG	GG	GG	GG	GG	GG	GG	GG	GG	GG	GG	GG	GG
M0702	chr02	9390959	G	AA	GG	AA	AA	AA	AA	AA	AA	AA	AA	AA	AA	AA	AA
M0703	chr02	9390975	C	AA	CC	AA	AA	AA	AA	AA	AA	AA	AA	AA	AA	AA	AA
M0704	chr02	9390988	T	CC	TT	CC	CC	CC	CC	CC	CC	CC	CC	CC	CC	CC	CC
M0705	chr02	9391006	A	TT	TT	TT	TT	TT	TT	TT	TT	TT	TT	TT	TT	TT	TT
M0706	chr02	9391008	A	TT	TT	TT	TT	TT	TT	TT	TT	TT	TT	TT	TT	TT	TT
M0707	chr02	9391043	C	GG	GG	GG	GG	GG	GG	GG	GG	GG	GG	GG	GG	GG	GG
M0708	chr02	9522378	C	TT	TT	TT	TT	TT	TT	TT	TT	TT	TT	TT	TT	TT	TT
M0710	chr02	9522446	A	GG	GG	GG	GG	GG	GG	GG	GG	GG	GG	GG	GG	GG	GG
M0711	chr02	9522485	A	GG	GG	GG	GG	GG	GG	GG	GG	GG	GG	GG	GG	GG	GG
M0712	chr02	9522529	T	TT	CC	TT	TT	TT	TT	TT	TT	TT	TT	TT	TT	TT	TT
M0713	chr02	9522536	G	GG	GG	GG	GG	GG	GG	GG	GG	GG	GG	GG	GG	GG	GG
M0714	chr02	9522554	C	TT	CC	TT	TT	TT	TT	TT	TT	TT	TT	TT	TT	TT	TT
M0715	chr02	9920550	A	TT	TT	TT	TT	TT	TT	TT	TT	TT	TT	TT	TT	TT	TT
M0716	chr02	9920619	T	TT	TT	TT	TT	TT	TT	TT	TT	TT	TT	TT	TT	TT	TT
M0717	chr02	9963954	G	AA	AA	AA	AA	AA	AA	AA	AA	AA	AA	AA	AA	AA	AA
M0718	chr02	9963979	C	TT	CC	TT	TT	TT	TT	TT	TT	TT	TT	TT	TT	TT	TT
M0719	chr02	9964002	C	CC	CC	CC	CC	CC	CC	CC	CC	CC	CC	CC	CC	CC	CC
M0720	chr02	9964004	C	CC	CC	CC	CC	CC	CC	CC	CC	CC	CC	CC	CC	CC	CC
M0721	chr02	9964036	A	TT	AA	TT	TT	TT	TT	TT	TT	TT	TT	TT	TT	TT	TT
M0722	chr02	9964044	C	CC	CC	CC	CC	CC	CC	CC	CC	CC	CC	CC	CC	CC	CC
M0723	chr02	9964064	C	TT	CC	TT	TT	TT	TT	TT	TT	TT	TT	TT	TT	TT	TT
M0724	chr02	9964070	T	TT	TT	TT	TT	TT	TT	TT	TT	TT	TT	TT	TT	TT	TT
M0730	chr02	10443796	A	AA	AA	AA	AA	AA	AA	AA	AA	AA	AA	AA	AA	AA	AA
M0731	chr02	11070381	T	TT	TT	TT	TT	TT	TT	TT	TT	TT	TT	TT	TT	TT	TT
M0732	chr02	11070382	C	CC	CC	CC	CC	CC	CC	CC	CC	CC	CC	CC	CC	CC	CC
M0733	chr02	11070384	A	AA	AA	AA	AA	AA	AA	AA	AA	AA	AA	AA	AA	AA	AA
M0734	chr02	11070398	T	TT	TT	TT	TT	TT	TT	TT	TT	TT	TT	TT	TT	TT	TT
M0735	chr02	11070449	A	AA	AA	AA	AA	AA	AA	AA	AA	AA	AA	AA	AA	AA	AA
M0736	chr02	11070453	A	AA	AA	AA	AA	AA	AA	AA	AA	AA	AA	AA	AA	AA	AA
M0737	chr02	11070463	T	TT	TT	TT	TT	TT	TT	TT	TT	TT	TT	TT	TT	TT	TT
M0738	chr02	11070474	C	CC	CC	CC	CC	CC	CC	CC	CC	CC	CC	CC	CC	CC	CC
M0739	chr02	11070479	A	AA	AA	AA	AA	AA	AA	AA	AA	AA	AA	AA	AA	AA	AA
M0740	chr02	11070487	C	CC	CC	CC	CC	CC	CC	CC	CC	CC	CC	CC	CC	CC	CC
M0741	chr02	11070509	C	CC	CC	CC	CC	CC	CC	CC	CC	CC	CC	CC	CC	CC	CC
M0742	chr02	11070510	C	CC	CC	CC	CC	CC	CC	CC	CC	CC	CC	CC	CC	CC	CC
M0743	chr02	11070524	G	GG	GG	GG	GG	GG	GG	GG	GG	GG	GG	GG	GG	GG	GG
M0744	chr02	11070538	G	GG	GG	GG	GG	GG	GG	GG	GG	GG	GG	GG	GG	GG	GG
M0745	chr02	11070568	A	AA	AA	AA	AA	AA	AA	AA	AA	AA	AA	AA	AA	AA	AA
M0746	chr02	11070570	G	GG	GG	GG	GG	GG	GG	GG	GG	GG	GG	GG	GG	GG	GG
M0747	chr02	11070578	T	TT	TT	TT	TT	TT	TT	TT	TT	TT	TT	TT	TT	TT	TT
M0748	chr02	11070579	G	GG	GG	GG	GG	GG	GG	GG	GG	GG	GG	GG	GG	GG	GG
M0749	chr02	12392342	T	GG	GG	GG	GG	GG	GG	GG	GG	GG	GG	GG	GG	GG	GG
M0750	chr02	12392344	T	AA	AA	AA	AA	AA	AA	AA	AA	AA	AA	AA	AA	AA	AA
M0751	chr02	12736216	T	CC	TT	CC	CC	CC	CC	CC	CC	CC	CC	CC	CC	CC	CC
M0752	chr02	12736303	C	TT	CC	TT	TT	TT	TT	TT	TT	TT	TT	TT	TT	TT	TT
M0753	chr02	12736321	G	AA	GG	AA	AA	AA	AA	AA	AA	AA	AA	AA	AA	AA	AA
M0754	chr02	12736328	A	CC	CC	CC	CC	CC	CC	CC	CC	CC	CC	CC	CC	CC	CC
M0755	chr02	12858835	C	TT	TT	TT	TT	TT	TT	TT	TT	TT	TT	TT	TT	TT	TT
M0756	chr02	13257960	T	TT	TT	TT	TT	TT	TT	TT	TT	TT	TT	TT	TT	TT	TT
M0757	chr02	13257966	T	TT	TT	TT	TT	TT	TT	TT	TT	TT	TT	TT	TT	TT	TT
M0758	chr02	13257984	T	TT	TT	TT	TT	TT	TT	TT	TT	TT	TT	TT	TT	TT	TT
M0759	chr02	13258042	A	AA	AA	AA	AA	AA	AA	AA	AA	AA	AA	AA	AA	AA	AA
M0760	chr02	13258056	T	TT	TT	TT	TT	TT	TT	TT	TT	TT	TT	TT	TT	TT	TT
M0761	chr02	13258058	G	GG	GG	GG	GG	GG	GG	GG	GG	GG	GG	GG	GG	GG	GG
M0762	chr02	13258082	G	GG	GG	GG	GG	GG	GG	GG	GG	GG	GG	GG	GG	GG	GG
M0763	chr02	13258103	G	GG	GG	GG	GG	GG	GG	GG	GG	GG	GG	GG	GG	GG	GG
M0764	chr02	13258105	A	AA	AA	AA	AA	AA	AA	AA	AA	AA	AA	AA	AA	AA	AA
M0765	chr02	13258111	T	TT	TT	TT	TT	TT	TT	TT	TT	TT	TT	TT	TT	TT	TT
M0766	chr02	13258128	T	TT	TT	TT	TT	TT	TT	TT	TT	TT	TT	TT	TT	TT	TT
M0767	chr02	13258129	A	AA	AA	AA	AA	AA	AA	AA	AA	AA	AA	AA	AA	AA	AA
M0768	chr02	13258147	A	AA	AA	AA	AA	AA	AA	AA	AA	AA	AA	AA	AA	AA	AA
M0769	chr02	13420354	A	CC	AA	CC	CC	CC	CC	CC	CC	CC	CC	CC	CC	CC	CC
M0770	chr02	13420371	T	CC	TT	CC	CC	CC	CC	CC	CC	CC	CC	CC	CC	CC	CC
M0771	chr02	13420388	G	AA	GG	AA	AA	AA	AA	AA	AA	AA	AA	AA	AA	AA	AA
M0772	chr02	13420447	A	GG	AA	GG	GG	GG	GG	GG	GG	GG	GG	GG	GG	GG	GG
M0773	chr02	13420458	C	CC	CC	CC	CC	CC	CC	CC	CC	CC	CC	CC	CC	CC	CC
M0774	chr02	13420469	C	TT	CC	TT	TT	TT	TT	TT	TT	TT	TT	TT	TT	TT	TT
M0775	chr02	14401498	G	CC	CC	CC	CC	CC	CC	CC	CC	CC	CC	CC	CC	CC	CC
M0776	chr02	14401589	G	AA	GG	AA	AA	AA	AA	AA	AA	AA	AA	AA	AA	AA	AA
M0777	chr02	14401603	A	CC	CC	CC	CC	CC	CC	CC	CC	CC	CC	CC	CC	CC	CC
M0778	chr02	14401604	A	GG	GG	GG	GG	GG	GG	GG	GG	GG	GG	GG	GG	GG	GG
M0779	chr02	14401628	C	TT	CC	TT	TT	TT	TT	TT	TT	TT	TT	TT	TT	TT	TT
M0783	chr02	15056151	A	GG	AA	GG	GG	GG	GG	GG	GG	GG	GG	GG	GG	GG	GG
M0784	chr02	15056188	G	TT	GG	TT	TT	TT	TT	TT	TT	TT	TT	TT	TT	TT	TT
M0785	chr02	15056240	C	TT	CC	TT	TT	TT	TT	TT	TT	TT	TT	TT	TT	TT	TT
M0786	chr02	15056267	T	CC	CC	CC	CC	CC	CC	CC	CC	CC	CC	CC	CC	CC	CC
M0787	chr02	16288976	A	GG	AA	GG	GG	GG	GG	GG	GG	GG	GG	GG	GG	GG	GG
M0788	chr02	16288985	G	AA	GG	AA	AA	AA	AA	AA	AA	AA	AA	AA	AA	AA	AA
M0789	chr02	16288995	G	GG	GG	GG	GG	GG	GG	GG	GG	GG	GG	GG	GG	GG	GG
M0790	chr02	16289003	G	GG	GG	GG	GG	GG	GG	GG	GG	GG	GG	GG	GG	GG	GG
M0791	chr02	16289025	C	CC	CC	CC	CC	CC	CC	CC	CC	CC	CC	CC	CC	CC	CC
M0792	chr02	16289086	C	TT	CC	TT	TT	TT	TT	TT	TT	TT	TT	TT	TT	TT	TT
M0793	chr02	16289088	A	TT	AA	TT	TT	TT	TT	TT	TT	TT	TT	TT	TT	TT	TT
M0794	chr02	17069340	C	TT	CC	TT	TT	TT	TT	TT	TT	TT	TT	TT	TT	TT	TT
M0795	chr02	17069420	G	AA	GG	AA	AA	AA	AA	AA	AA	AA	AA	AA	AA	AA	AA
M0796	chr02	17069455	G	AA	GG	AA	AA	AA	AA	AA	AA	AA	AA	AA	AA	AA	AA
M0797	chr02	17069456	T	AA	TT	AA	AA	AA	AA	AA	AA	AA	AA	AA	AA	AA	AA
M0798	chr02	17069466	C	CC	CC	CC	CC	CC	CC	CC	CC	CC	CC	CC	CC	CC	CC
M0799	chr02	17446012	G	GG	GG	GG	GG	GG	GG	GG	GG	GG	GG	GG	GG	GG	GG
M0800	chr02	17446018	T	CC	CC	CC	CC	CC	CC	CC	CC	CC	CC	CC	CC	CC	CC
M0801	chr02	17446038	T	GG	TT	GG	GG	GG	GG	GG	GG	GG	GG	GG	GG	GG	GG
M0802	chr02	17446057	A	AA	AA	AA	AA	AA	AA	AA	AA	AA	AA	AA	AA	AA	AA
M0803	chr02	17446061	G	AA	GG	AA	AA	AA	AA	AA	AA	AA	AA	AA	AA	AA	AA
M0804	chr02	17446092	G	AA	AA	AA	AA	AA	AA	AA	AA	AA	AA	AA	AA	AA	AA
M0805	chr02	17446139	T	CC	TT	CC	CC	CC	CC	CC	CC	CC	CC	CC	CC	CC	CC
M0806	chr02	17446176	C	TT	CC	TT	TT	TT	TT	TT	TT	TT	TT	TT	TT	TT	TT
M0807	chr02	18130433	C	CC	CC	CC	CC	CC	CC	CC	CC	CC	CC	CC	CC	CC	CC
M0808	chr02	18130449	T	CC	CC	CC	CC	CC	CC	CC	CC	CC	CC	CC	CC	CC	CC
M0809	chr02	18130480	T	TT	CC	TT	TT	TT	TT	TT	TT	TT	TT	TT	TT	TT	TT
M0810	chr02	18130525	G	GG	GG	GG	GG	GG	GG	GG	GG	GG	GG	GG	GG	GG	GG
M0811	chr02	18130541	T	CC	CC	CC	CC	CC	CC	CC	CC	CC	CC	CC	CC	CC	CC
M0812	chr02	18528321	T	GG	TT	GG	GG	GG	GG	GG	GG	GG	GG	GG	GG	GG	GG
M0813	chr02	18528331	A	AA	AA	AA	AA	AA	AA	AA	AA	AA	AA	AA	AA	AA	AA
M0814	chr02	18528390	T	TT	TT	TT	TT	TT	TT	TT	TT	TT	TT	TT	TT	TT	TT
M0815	chr02	18880353	A	TT	NN	TT	TT	TT	TT	TT	TT	TT	TT	TT	TT	TT	TT
M0816	chr02	18880369	C	AA	CC	AA	AA	AA	AA	AA	AA	AA	AA	AA	AA	AA	AA
M0817	chr02	18880370	C	CC	CC	CC	CC	CC	CC	CC	CC	CC	CC	CC	CC	CC	CC
M0818	chr02	18880427	C	CC	CC	CC	CC	CC	CC	CC	CC	CC	CC	CC	CC	CC	CC
M0819	chr02	18880444	C	CC	CC	CC	CC	CC	CC	CC	CC	CC	CC	CC	CC	CC	CC
M0820	chr02	19765870	A	GG	GG	GG	GG	GG	AA	AA	AA	AA	AA	AA	GG	GG	GG
M0821	chr02	19765892	G	AA	GG	AA	AA	AA	GG	GG	GG	GG	GG	GG	AA	AA	AA
M0822	chr02	19765916	G	AA	GG	AA	AA	AA	GG	GG	GG	GG	GG	GG	AA	AA	AA
M0823	chr02	19765919	A	GG	AA	GG	GG	GG	AA	AA	AA	AA	AA	AA	GG	GG	GG
M0824	chr02	19765930	A	GG	AA	GG	GG	GG	AA	AA	AA	AA	AA	AA	GG	GG	GG
M0825	chr02	19765942	A	AA	AA	AA	AA	AA	AA	AA	AA	AA	AA	AA	AA	AA	AA
M0826	chr02	19765996	G	GG	GG	GG	GG	GG	GG	GG	GG	GG	GG	GG	GG	GG	GG
M0827	chr02	19766022	G	AA	GG	AA	AA	AA	GG	GG	GG	GG	GG	GG	AA	AA	AA
M0828	chr02	19766037	A	GG	GG	GG	GG	GG	AA	AA	AA	AA	AA	AA	GG	GG	GG
M0829	chr02	19766074	G	GG	GG	GG	GG	GG	GG	GG	GG	GG	GG	GG	GG	GG	GG
M0830	chr02	20276310	G	GG	GG	GG	GG	GG	GG	GG	GG	GG	GG	GG	GG	GG	GG
M0831	chr02	20276337	T	CC	TT	CC	CC	CC	TT	TT	TT	TT	TT	TT	CC	CC	CC
M0832	chr02	20276345	T	CC	TT	CC	CC	CC	TT	TT	TT	TT	TT	TT	CC	CC	CC
M0833	chr02	20280207	G	AA	GG	AA	AA	AA	GG	GG	GG	GG	GG	GG	AA	AA	AA
M0834	chr02	20280231	A	AA	AA	AA	AA	AA	AA	AA	AA	AA	AA	AA	AA	AA	AA
M0835	chr02	20280234	G	GG	GG	GG	GG	GG	GG	GG	GG	GG	GG	GG	GG	GG	GG
M0836	chr02	20280249	C	CC	GG	CC	CC	CC	GG	GG	GG	GG	GG	GG	CC	CC	CC
M0837	chr02	20280263	C	TT	CC	TT	TT	TT	CC	CC	CC	CC	CC	CC	TT	TT	TT
M0838	chr02	20280268	G	AA	GG	AA	AA	AA	GG	GG	GG	GG	GG	GG	AA	AA	AA
M0839	chr02	20280275	C	CC	CC	CC	CC	CC	CC	CC	CC	CC	CC	CC	CC	CC	CC
M0840	chr02	20280284	G	GG	GG	GG	GG	GG	GG	GG	GG	GG	GG	GG	GG	GG	GG
M0841	chr02	20280287	T	TT	TT	TT	TT	TT	TT	TT	TT	TT	TT	TT	TT	TT	TT
M0842	chr02	20280291	G	GG	GG	GG	GG	GG	GG	GG	GG	GG	GG	GG	GG	GG	GG
M0843	chr02	20280292	C	CC	CC	CC	CC	CC	CC	CC	CC	CC	CC	CC	CC	CC	CC
M0844	chr02	20280299	C	CC	CC	CC	CC	CC	CC	CC	CC	CC	CC	CC	CC	CC	CC
M0845	chr02	20280306	T	TT	TT	TT	TT	TT	TT	TT	TT	TT	TT	TT	TT	TT	TT
M0846	chr02	20280309	G	GG	GG	GG	GG	GG	GG	GG	GG	GG	GG	GG	GG	GG	GG
M0847	chr02	20280310	G	GG	GG	GG	GG	GG	GG	GG	GG	GG	GG	GG	GG	GG	GG
M0848	chr02	20577711	G	AA	GG	AA	AA	AA	GG	GG	GG	GG	GG	GG	AA	AA	AA
M0849	chr02	20577732	G	CC	GG	CC	CC	CC	GG	GG	GG	GG	GG	GG	CC	CC	CC
M0850	chr02	20577744	T	CC	CC	CC	CC	CC	CC	CC	CC	CC	CC	CC	CC	CC	CC
M0851	chr02	20577763	G	CC	CC	CC	CC	CC	CC	CC	CC	CC	CC	CC	CC	CC	CC
M0852	chr02	20577817	C	TT	CC	TT	TT	TT	CC	CC	CC	CC	CC	CC	TT	TT	TT
M0853	chr02	20767975	T	CC	CC	CC	CC	CC	CC	CC	CC	CC	CC	CC	CC	CC	CC
M0854	chr02	20767994	A	GG	GG	GG	GG	GG	GG	GG	GG	GG	GG	GG	GG	GG	GG
M0855	chr02	20767997	G	TT	GG	TT	TT	TT	GG	GG	GG	GG	GG	GG	TT	TT	TT
M0856	chr02	20767999	G	AA	GG	AA	AA	AA	GG	GG	GG	GG	GG	GG	AA	AA	AA
M0857	chr02	20768025	A	GG	GG	GG	GG	GG	GG	GG	GG	GG	GG	GG	GG	GG	GG
M0858	chr02	20768056	G	GG	GG	GG	GG	GG	GG	GG	GG	GG	GG	GG	GG	GG	GG
M0859	chr02	20768087	A	GG	AA	GG	GG	GG	AA	AA	AA	AA	AA	AA	GG	GG	GG
M0860	chr02	20768101	C	TT	CC	TT	TT	TT	CC	CC	CC	CC	CC	CC	TT	TT	TT
M0861	chr02	20768130	G	AA	GG	AA	AA	AA	GG	GG	GG	GG	GG	GG	AA	AA	AA
M0862	chr02	21342609	C	TT	CC	TT	TT	TT	CC	CC	CC	CC	CC	CC	TT	TT	TT
M0863	chr02	21342623	A	GG	GG	GG	GG	GG	AA	AA	AA	AA	AA	AA	GG	GG	GG
M0864	chr02	21342698	G	GG	GG	GG	GG	GG	GG	GG	GG	GG	GG	GG	GG	GG	GG
M0865	chr02	21523407	A	GG	AG	GG	GG	GG	GG	GG	GG	GG	GG	GG	GG	GG	GG
M0866	chr02	21523463	G	AA	GG	AA	AA	AA	GG	GG	GG	GG	GG	GG	AA	AA	AA
M0867	chr02	21523464	G	AA	GG	AA	AA	AA	GG	GG	GG	GG	GG	GG	AA	AA	AA
M0868	chr02	22109383	G	AA	GG	GG	GG	GG	GG	GG	GG	GG	GG	GG	AA	AA	AA
M0869	chr02	22109391	T	CC	TT	TT	TT	TT	TT	TT	TT	TT	TT	TT	CC	CC	CC
M0870	chr02	22109407	A	CC	AA	AA	AA	AA	AA	AA	AA	AA	AA	AA	CC	CC	CC
M0871	chr02	22109408	G	GG	GG	GG	GG	GG	GG	GG	GG	GG	GG	GG	GG	GG	GG
M0872	chr02	22109427	C	TT	CC	CC	CC	CC	CC	CC	CC	CC	CC	CC	TT	TT	TT
M0873	chr02	22109434	G	GG	AA	GG	GG	GG	GG	GG	GG	GG	GG	GG	GG	GG	GG
M0874	chr02	22109439	G	AA	GG	GG	GG	GG	GG	GG	GG	GG	GG	GG	AA	AA	AA
M0875	chr02	22109463	G	GG	AA	GG	GG	GG	GG	GG	GG	GG	GG	GG	GG	GG	GG
M0876	chr02	22109469	C	TT	CC	CC	CC	CC	CT	CC	CC	CC	CC	CC	TT	TT	TT
M0877	chr02	22334916	A	GG	AA	AA	AA	AA	AA	AA	AA	AA	AA	AA	AA	AA	AA
M0878	chr02	22335031	C	TT	CC	CC	CC	CC	CC	CC	CC	CC	CC	CC	CC	CC	CC
M0879	chr02	22335130	T	CC	TT	TT	TT	TT	TT	TT	TT	TT	TT	TT	TT	TT	TT
M0880	chr02	22335500	A	GG	AG	AA	AA	AA	AA	AA	AA	AA	AA	AA	AA	AA	AA
M0881	chr02	22337517	T	TT	TT	TT	TT	TT	TT	TT	TT	TT	TT	TT	TT	TT	TT
M0882	chr02	22337567	C	TT	CC	CC	CC	CC	CC	CC	CC	CC	CC	CC	CC	CC	CC
M0883	chr02	22337580	G	GG	GG	GG	GG	GG	GG	GG	GG	GG	GG	GG	GG	GG	GG
M0884	chr02	22337608	A	AA	AA	AA	AA	AA	AA	AA	AA	AA	AA	AA	AA	AA	AA
M0885	chr02	22484244	T	CC	TC	TT	TT	TT	TT	TT	TT	TT	TT	TT	TT	TT	TT
M0886	chr02	22484248	G	AA	GG	GG	GG	GG	GG	GG	GG	GG	GG	GG	GG	GG	GG
M0887	chr02	22484256	G	AA	GA	GG	GG	GG	GG	GG	GG	GG	GG	GG	GG	GG	GG
M0888	chr02	23054485	C	GG	CG	GG	GG	GG	GG	GG	GG	GG	GG	GG	GG	GG	GG
M0889	chr02	23054547	C	CC	CC	CC	CC	CC	CC	CC	CC	CC	CC	CC	CC	CC	CC
M0890	chr02	23054569	T	AA	TA	AA	AA	AA	AA	AA	AA	AA	AA	AA	AA	AA	AA
M0891	chr02	23054624	A	AA	AA	AA	AA	AA	AA	AA	AA	AA	AA	AA	AA	AA	AA
M0892	chr02	23467641	G	GG	GG	GG	GG	GG	GG	GG	GG	GG	GG	GG	GG	GG	GG
M0894	chr02	23604776	A	TT	AA	AA	AA	AA	AA	AA	AA	AA	AA	AA	AA	AA	AA
M0895	chr02	23604801	G	GG	GG	GG	GG	GG	GG	GG	GG	GG	GG	GG	GG	GG	GG
M0896	chr02	23604817	T	TT	TC	TT	TT	TT	TT	TT	TT	TT	TT	TT	TT	TT	TT
M0897	chr02	23604819	C	AA	CC	CC	CC	CC	CC	CC	CC	CC	CC	CC	CC	CC	CC
M0898	chr02	23604831	T	TT	TC	TT	TT	TT	TT	TT	TT	TT	TT	TT	TT	TT	TT
M0899	chr02	23604847	C	TT	CC	CC	CC	CC	CC	CC	CC	CC	CC	CC	CC	CC	CC
M0900	chr02	23604852	C	CC	CC	CC	CC	CC	CC	CC	CC	CC	CC	CC	CC	CC	CC
M0901	chr02	23604875	T	GG	GG	GG	GG	GG	GG	GG	GG	GG	GG	GG	GG	GG	GG
M0902	chr02	23604910	A	GG	AA	AA	AA	AA	AA	AA	AA	AA	AA	AA	AA	AA	AA
M0903	chr02	23652161	A	AA	AA	AA	AA	AA	AA	AA	AA	AA	AA	AA	AA	AA	AA
M0904	chr02	23652325	A	GG	AA	AA	AA	AA	AA	AA	AA	AA	AA	AA	AA	AA	AA
M0905	chr02	23984353	G	GG	CC	CC	CC	CC	CC	CC	CC	CC	CC	CC	CC	CC	CC
M0906	chr02	23984431	A	GG	AA	AA	AA	AA	AA	AA	AA	AA	AA	AA	AA	AA	AA
M0907	chr02	23984463	T	TT	GG	GG	GG	GG	GG	GG	GG	GG	GG	GG	GG	GG	GG
M0908	chr02	24516394	T	TT	TT	TT	TT	TT	TT	TT	TT	TT	TT	TT	TT	TT	TT
M0909	chr02	24516410	C	CC	CT	CC	CC	CC	CC	CC	CC	CC	CC	CC	CC	CC	CC
M0910	chr02	24516435	A	AA	AA	AA	AA	AA	AA	AA	AA	AA	AA	AA	AA	AA	AA
M0911	chr02	24516471	C	CC	CC	CC	CC	CC	CC	CC	CC	CC	CC	CC	CC	CC	CC
M0912	chr02	24516552	A	CC	CC	CC	CC	CC	CC	CC	CC	CC	CC	CC	CC	CC	CC
M0913	chr02	24871102	T	TT	TT	TT	TT	TT	TT	TT	TT	TT	TT	TT	TT	TT	TT
M0914	chr02	24871104	T	TT	TT	TT	TT	TT	TT	TT	TT	TT	TT	TT	TT	TT	TT
M0915	chr02	24871177	C	CC	CC	CC	CC	CC	CC	CC	CC	CC	CC	CC	CC	CC	CC
M0916	chr02	24871194	G	AA	GG	GG	GG	GG	GG	GG	GG	GG	GG	GG	GG	GG	GG
M0917	chr02	24871215	C	TT	CC	CC	CC	CC	CC	CC	CC	CC	CC	CC	CC	CC	CC
M0918	chr02	24871236	A	AA	AA	AA	AA	AA	AA	AA	AA	AA	AA	AA	AA	AA	AA
M0919	chr02	24871238	G	GG	GG	GG	GG	GG	GG	GG	GG	GG	GG	GG	GG	GG	GG
M0920	chr02	24871252	A	CC	AA	AA	AA	AA	AA	AA	AA	AA	AA	AA	AA	AA	AA
M0921	chr02	24871311	C	CC	CC	CC	CC	CC	CC	CC	CC	CC	CC	CC	CC	CC	CC
M0922	chr02	25181931	T	AA	TT	TT	TT	TT	TT	TT	TT	TT	TT	TT	TT	TT	TT
M0923	chr02	25182016	C	AA	CC	CC	CC	CC	CC	CC	CC	CC	CC	CC	CC	CC	CC
M0924	chr02	25182085	G	GG	GG	GG	GG	GG	GG	GG	GG	GG	GG	GG	GG	GG	GG
M0925	chr02	25182101	C	TT	CC	CC	CC	CC	CC	CC	CC	CC	CC	CC	CC	CC	CC
M0926	chr02	25644771	C	GG	CC	CC	CC	CC	CC	CC	CC	CC	CC	CC	CC	CC	CC
M0927	chr02	25644779	G	GG	GG	GG	GG	GG	GG	GG	GG	GG	GG	GG	GG	GG	GG
M0928	chr02	25644880	T	GG	TT	TT	TT	TT	TT	TT	TT	TT	TT	TT	TT	TT	TT
M0929	chr02	25645208	C	CC	CC	CC	CC	CC	CC	CC	CC	CC	CC	CC	CC	CC	CC
M0930	chr02	25645298	G	GG	GG	GG	GG	GG	GG	GG	GG	GG	GG	GG	GG	GG	GG
M0935	chr02	27076548	C	TT	CC	CC	CC	CC	CC	CC	CC	CC	CC	CC	CC	CC	CC
M0938	chr02	27076609	C	CC	CC	CC	CC	CC	CC	CC	CC	CC	CC	CC	CC	CC	CC
M0944	chr02	27076699	A	TT	AT	TT	TT	TT	TT	TT	TT	TT	TT	TT	TT	TT	TT
M0945	chr02	27076701	C	TT	CC	CC	CC	CC	CC	CC	CC	CC	CC	CC	CC	CC	CC
M0946	chr02	27076711	T	CC	CC	CC	CC	CC	CC	CC	CC	CC	CC	CC	CC	CC	CC
M0948	chr02	27199351	A	GG	GG	GG	GG	GG	GG	GG	GG	GG	GG	GG	GG	GG	GG
M0949	chr02	27199353	C	TT	CC	CC	CC	CC	CC	CC	CC	CC	CC	CC	CC	CC	CC
M0950	chr02	27199361	T	GG	TT	TT	TT	TT	TT	TT	TT	TT	TT	TT	TT	TT	TT
M0951	chr02	27199375	G	TT	GG	GG	GG	GG	GG	GG	GG	GG	GG	GG	GG	GG	GG
M0952	chr02	27199385	A	GG	AA	AA	AA	AA	AA	AA	AA	AA	AA	AA	AA	AA	AA
M0953	chr02	27199419	T	CC	TC	CC	CC	CC	CC	CC	CC	CC	CC	CC	CC	CC	CC
M0954	chr02	27199479	A	GG	AA	AA	AA	AA	AA	AA	AA	AA	AA	AA	AA	AA	AA
M0955	chr02	27199537	C	TT	CC	CC	CC	CC	CC	CC	CC	CC	CC	CC	CC	CC	CC
M0956	chr02	27727042	A	GG	AA	AA	AA	AA	AA	AA	AA	AA	AA	AA	AA	AA	AA
M0957	chr02	27727044	C	TT	CC	CC	CC	CC	CC	CC	CC	CC	CC	CC	CC	CC	CC
M0958	chr02	27727150	C	TT	CC	CC	CC	CC	CC	CC	CC	CC	CC	CC	CC	CC	CC
M0960	chr02	27727219	A	GG	GG	GG	GG	GG	GG	GG	GG	GG	GG	GG	GG	GG	GG
M0961	chr02	27942457	C	TT	CC	CC	CC	CC	CC	CC	CC	CC	CC	CC	CC	CC	CC
M0962	chr02	27942491	T	GG	GG	GG	GG	GG	GG	GG	GG	GG	GG	GG	GG	GG	GG
M0963	chr02	27942598	G	AA	GG	GG	GG	GG	GG	GG	GG	GG	GG	GG	GG	GG	GG
M0965	chr02	28620868	T	CC	CC	CC	CC	CC	CC	CC	CC	CC	CC	CC	CC	CC	CC
M0966	chr02	28620885	C	TT	CC	CC	CC	CC	CC	CC	CC	CC	CC	CC	CC	CC	CC
M0967	chr02	28620899	C	TT	CC	CC	CC	CC	CC	CC	CC	CC	CC	CC	CC	CC	CC
M0968	chr02	28620901	C	NN	CC	CC	CC	CC	CC	CC	CC	CC	CC	CC	CC	CC	CC
M0969	chr02	28620923	C	TT	CC	CC	CC	CC	CC	CC	CC	CC	CC	CC	CC	CC	CC
M0970	chr02	28620924	A	GG	GG	GG	GG	GG	GG	GG	GG	GG	GG	GG	GG	GG	GG
M0971	chr02	28620933	C	TT	TT	TT	TT	TT	TT	TT	TT	TT	TT	TT	TT	TT	TT
M0972	chr02	28620949	T	CC	CC	CC	CC	CC	CC	CC	CC	CC	CC	CC	CC	CC	CC
M0973	chr02	28620961	G	AA	AA	AA	AA	AA	AA	AA	AA	AA	AA	AA	AA	AA	AA
M0974	chr02	28620962	A	GG	GG	GG	GG	GG	GG	GG	GG	GG	GG	GG	GG	GG	GG
M0975	chr02	28729897	A	AA	AA	AA	AA	AA	AA	AA	AA	AA	AA	AA	AA	AA	AA
M0976	chr02	28729927	A	CC	CC	CC	CC	CC	CC	CC	CC	CC	CC	CC	CC	CC	CC
M0977	chr02	28729976	T	GG	TT	TT	TT	TT	TT	TT	TT	TT	TT	TT	TT	TT	TT
M0978	chr02	28730001	T	CC	TT	TT	TT	TT	TT	TT	TT	TT	TT	TT	TT	TT	TT
M0979	chr02	28730013	T	GG	GG	GG	GG	GG	GG	GG	GG	GG	GG	GG	GG	GG	GG
M0980	chr02	29189916	C	TT	CC	CC	CC	CC	CC	CC	CC	CC	CC	CC	CC	CC	CC
M0981	chr02	29189930	C	CC	CC	CC	CC	CC	CC	CC	CC	CC	CC	CC	CC	CC	CC
M0982	chr02	29266531	G	GG	GG	GG	GG	GG	GG	GG	GG	GG	GG	GG	GG	GG	GG
M0983	chr02	29266532	C	CC	CC	CC	CC	CC	CC	CC	CC	CC	CC	CC	CC	CC	CC
M0984	chr02	29266544	A	AA	AA	AA	AA	AA	AA	AA	AA	AA	AA	AA	AA	AA	AA
M0985	chr02	29266551	T	TT	TT	TT	TT	TT	TT	TT	TT	TT	TT	TT	TT	TT	TT
M0986	chr02	29266572	A	AA	AA	AA	AA	AA	AA	AA	AA	AA	AA	AA	AA	AA	AA
M0987	chr02	29266597	C	TT	CC	CC	CC	CC	CC	CC	CC	CC	CC	CC	CC	CC	CC
M0988	chr02	29266599	T	TT	TT	TT	TT	TT	TT	TT	TT	TT	TT	TT	TT	TT	TT
M0989	chr02	29266600	A	GG	GG	GG	GG	GG	GG	GG	GG	GG	GG	GG	GG	GG	GG
M0990	chr02	29266618	G	GG	AA	AA	AA	AA	AA	AA	AA	AA	AA	AA	AA	AA	AA
M0991	chr02	29266620	C	CC	TT	TT	TT	TT	TT	TT	TT	TT	TT	TT	TT	TT	TT
M0992	chr02	29489095	T	AA	TT	TT	TT	TT	TT	TT	TT	TT	TT	TT	TT	TT	TT
M0993	chr02	29489127	A	GG	AA	AA	AA	AA	AA	AA	AA	AA	AA	AA	AA	AA	AA
M0994	chr02	30120378	C	TT	CC	CC	CC	CC	CC	CC	CC	CC	CC	CC	CC	CC	CC
M0995	chr02	30120385	T	CC	TT	TT	TT	TT	TT	TT	TT	TT	TT	TT	TT	TT	TT
M0996	chr02	30120407	C	TT	CC	CC	CC	CC	CC	CC	CC	CC	CC	CC	CC	CC	CC
M0997	chr02	30120452	G	AA	GG	GG	GG	GG	GG	GG	GG	GG	GG	GG	GG	GG	GG
M0998	chr02	30120464	G	AA	GG	GG	GG	GG	GG	GG	GG	GG	GG	GG	GG	GG	GG
M0999	chr02	30120499	G	TT	GG	GG	GG	GG	GG	GG	GG	GG	GG	GG	GG	GG	GG
M1002	chr02	31021235	T	CC	TT	TT	TT	TT	CC	CC	CC	CC	CC	CC	CC	CC	CC
M1003	chr02	31021373	C	TT	CC	CC	CC	CC	TT	TT	TT	TT	TT	TT	TT	TT	TT
M1004	chr02	31021437	A	GG	AA	AA	AA	AA	GG	GG	GG	GG	GG	GG	GG	GG	GG
M1005	chr02	31052501	C	TT	CC	NN	NN	NN	TT	TT	TT	TT	TT	TT	TT	TT	TT
M1006	chr02	31052519	C	TT	CC	NN	NN	NN	TT	TT	TT	TT	TT	TT	TT	TT	TT
M1007	chr02	31052531	G	GG	GG	NN	NN	NN	GG	GG	GG	GG	GG	GG	GG	GG	GG
M1008	chr02	31052532	G	AA	GG	NN	NN	NN	AA	AA	AA	AA	AA	AA	AA	AA	AA
M1009	chr02	31052537	A	GG	AA	NN	NN	NN	GG	GG	GG	GG	GG	GG	GG	GG	GG
M1010	chr02	31052542	A	TT	AA	NN	NN	NN	TT	TT	TT	TT	TT	TT	TT	TT	TT
M1011	chr02	31052551	C	CC	CC	NN	NN	NN	CC	CC	CC	CC	CC	CC	CC	CC	CC
M1012	chr02	31052587	A	GG	AA	NN	NN	NN	GG	GG	GG	GG	GG	GG	GG	GG	GG
M1013	chr02	31052618	A	GG	AA	NN	NN	NN	GG	GG	GG	GG	GG	GG	GG	GG	GG
M1014	chr02	31052653	G	GG	GG	NN	NN	NN	GG	GG	GG	GG	GG	GG	GG	GG	GG
M1015	chr02	31052682	A	GG	AA	NN	NN	NN	GG	GG	GG	GG	GG	GG	GG	GG	GG
M1016	chr02	31053485	T	AA	TT	TT	TT	TT	AA	AA	AA	AA	AA	AA	AA	AA	AA
M1017	chr02	31053573	G	GG	GG	GG	GG	GG	GG	GG	GG	GG	GG	GG	GG	GG	GG
M1018	chr02	31634751	G	AA	GG	GG	GG	GG	AA	AA	AA	AA	AA	AA	AA	AA	AA
M1019	chr02	31634769	G	GG	GG	GG	GG	GG	GG	GG	GG	GG	GG	GG	GG	GG	GG
M1020	chr02	31634771	G	GG	GG	GG	GG	GG	GG	GG	GG	GG	GG	GG	GG	GG	GG
M1021	chr02	31634823	G	AA	GG	GG	GG	GG	AA	AA	AA	AA	AA	AA	AA	AA	AA
M1022	chr02	31634836	C	TT	CC	CC	CC	CC	TT	TT	TT	TT	TT	TT	TT	TT	TT
M1023	chr02	31634874	T	GG	TG	GG	GG	GG	GG	GG	GG	GG	GG	GG	GG	GG	GG
M1024	chr02	31634878	C	TT	CC	CC	CC	CC	TT	TT	TT	TT	TT	TT	TT	TT	TT
M1025	chr02	31634908	C	AA	CC	CC	CC	CC	AA	AA	AA	AA	AA	AA	AA	AA	AA
M1026	chr02	31634909	C	CC	CC	CC	CC	CC	CC	CC	CC	CC	CC	CC	CC	CC	CC
M1027	chr02	31634911	C	TT	CC	CC	CC	CC	TT	TT	TT	TT	TT	TT	TT	TT	TT
M1028	chr02	31634924	C	CC	CC	CC	CC	CC	CC	CC	CC	CC	CC	CC	CC	CC	CC
M1029	chr02	31634953	A	AA	AA	AA	AA	AA	AA	AA	AA	AA	AA	AA	AA	AA	AA
M1030	chr02	32309249	G	GG	GG	GG	GG	GG	GG	GG	GG	GG	GG	GG	GG	GG	GG
M1031	chr02	32309329	A	GG	AA	AA	AA	AA	GG	GG	GG	GG	GG	GG	GG	GG	GG
M1032	chr02	32309355	C	CC	CC	CC	CC	CC	CC	CC	CC	CC	CC	CC	CC	CC	CC
M1033	chr02	32309391	G	AA	GG	GG	GG	GG	AA	AA	AA	AA	AA	AA	AA	AA	AA
M1034	chr02	32309404	G	GG	GG	GG	GG	GG	GG	GG	GG	GG	GG	GG	GG	GG	GG
M1035	chr02	32596316	G	AA	GG	GG	GG	GG	AA	AA	AA	AA	AA	AA	AA	AA	AA
M1036	chr02	33078558	C	TT	CC	CC	CC	CC	TT	TT	TT	TT	TT	TT	TT	TT	TT
M1037	chr02	33078569	G	GG	GG	GG	GG	GG	GG	GG	GG	GG	GG	GG	GG	GG	GG
M1038	chr02	33108703	A	AA	AA	AA	AA	AA	AA	AA	AA	AA	AA	AA	AA	AA	AA
M1039	chr02	33108706	A	TT	AA	AA	AA	AA	TT	TT	TT	TT	TT	TT	TT	TT	TT
M1040	chr02	33108712	A	AA	AA	AA	AA	AA	AA	AA	AA	AA	AA	AA	AA	AA	AA
M1041	chr02	33108728	G	AA	GG	GG	GG	GG	AA	AA	AA	AA	AA	AA	AA	AA	AA
M1042	chr02	33108756	G	GG	GG	GG	GG	GG	GG	GG	GG	GG	GG	GG	GG	GG	GG
M1043	chr02	33108757	C	CC	CC	CC	CC	CC	CC	CC	CC	CC	CC	CC	CC	CC	CC
M1044	chr02	33108758	T	CC	CC	CC	CC	CC	CC	CC	CC	CC	CC	CC	CC	CC	CC
M1045	chr02	33108780	G	AA	GG	GG	GG	GG	AA	AA	AA	AA	AA	AA	AA	AA	AA
M1046	chr02	33108824	G	AA	GG	GG	GG	GG	AA	AA	AA	AA	AA	AA	AA	AA	AA
M1047	chr02	33780161	T	CC	TT	CC	CC	CC	CC	CC	CC	CC	CC	CC	CC	CC	CC
M1048	chr02	33780203	G	TT	GG	TT	TT	TT	TT	TT	TT	TT	TT	TT	TT	TT	TT
M1049	chr02	33882074	T	TT	TT	TT	TT	TT	TT	TT	TT	TT	TT	TT	TT	TT	TT
M1050	chr02	33882090	A	GG	GG	GG	GG	GG	GG	GG	GG	GG	GG	GG	GG	GG	GG
M1051	chr02	33882093	C	TT	TT	TT	TT	TT	TT	TT	TT	TT	TT	TT	TT	TT	TT
M1052	chr02	33882106	T	CC	TT	CC	CC	CC	CC	CC	CC	CC	CC	CC	CC	CC	CC
M1053	chr02	33882113	A	AA	AA	AA	AA	AA	AA	AA	AA	AA	AA	AA	AA	AA	AA
M1054	chr02	33882167	G	GG	GG	GG	GG	GG	GG	GG	GG	GG	GG	GG	GG	GG	GG
M1055	chr02	33882178	A	GG	AA	GG	GG	GG	GG	GG	GG	GG	GG	GG	GG	GG	GG
M1056	chr02	33882186	C	TT	TT	TT	TT	TT	TT	TT	TT	TT	TT	TT	TT	TT	TT
M1057	chr02	33882217	G	TT	GG	TT	TT	TT	TT	TT	TT	TT	TT	TT	TT	TT	TT
M1058	chr02	33882219	T	AA	TT	AA	AA	AA	AA	AA	AA	AA	AA	AA	AA	AA	AA
M1059	chr02	33882257	C	TT	CC	TT	TT	TT	TT	TT	TT	TT	TT	TT	TT	TT	TT
M1060	chr02	33882275	G	GG	GG	GG	GG	GG	GG	GG	GG	GG	GG	GG	GG	GG	GG
M1061	chr02	34722302	G	GG	GG	GG	GG	GG	GG	GG	GG	GG	GG	GG	GG	GG	GG
M1062	chr02	34722306	G	GG	GG	GG	GG	GG	GG	GG	GG	GG	GG	GG	GG	GG	GG
M1063	chr02	34722315	C	CC	CC	CC	CC	CC	CC	CC	CC	CC	CC	CC	CC	CC	CC
M1064	chr02	34722328	A	AA	AA	AA	AA	AA	AA	AA	AA	AA	AA	AA	AA	AA	AA
M1065	chr02	34722352	A	AA	AA	AA	AA	AA	AA	AA	AA	AA	AA	AA	AA	AA	AA
M1066	chr02	34722376	C	CC	CC	CC	CC	CC	CC	CC	CC	CC	CC	CC	CC	CC	CC
M1067	chr02	34722385	G	TT	GG	TT	TT	TT	TT	TT	TT	TT	TT	TT	TT	TT	TT
M1068	chr02	34722394	C	TT	CC	TT	TT	TT	TT	TT	TT	TT	TT	TT	TT	TT	TT
M1069	chr02	34722399	T	TT	TT	TT	TT	TT	TT	TT	TT	TT	TT	TT	TT	TT	TT
M1070	chr02	34722402	G	GG	GG	GG	GG	GG	GG	GG	GG	GG	GG	GG	GG	GG	GG
M1071	chr02	34722408	T	TT	TT	TT	TT	TT	TT	TT	TT	TT	TT	TT	TT	TT	TT
M1072	chr02	35311309	G	AA	AA	AA	AA	AA	AA	AA	AA	AA	AA	AA	AA	AA	AA
M1073	chr02	35311456	C	CC	CC	CC	CC	CC	CC	CC	CC	CC	CC	CC	CC	CC	CC
M1074	chr02	35311462	C	TT	CC	TT	TT	TT	TT	TT	TT	TT	TT	TT	TT	TT	TT
M1075	chr02	35622370	G	AA	GG	AA	AA	AA	AA	AA	AA	AA	AA	AA	AA	AA	AA
M1076	chr02	35622386	T	CC	TT	CC	CC	CC	CC	CC	CC	CC	CC	CC	CC	CC	CC
M1077	chr02	35622453	G	GG	GG	GG	GG	GG	GG	GG	GG	GG	GG	GG	GG	GG	GG
M1078	chr02	35926045	T	TT	TT	TT	TT	TT	TT	TT	TT	TT	TT	TT	TT	TT	TT
M1079	chr02	35926063	T	GG	TT	GG	GG	GG	GG	GG	GG	GG	GG	GG	GG	GG	GG
M1086	chr03	398768	C	TT	CC	TT	TT	TT	TT	TT	TT	TT	TT	TT	TT	TT	TT
M1087	chr03	398799	C	AA	CC	AA	AA	AA	AA	AA	AA	AA	AA	AA	AA	AA	AA
M1088	chr03	398806	G	GG	GG	GG	GG	GG	GG	GG	GG	GG	GG	GG	GG	GG	GG
M1089	chr03	398813	G	GG	GG	GG	GG	GG	GG	GG	GG	GG	GG	GG	GG	GG	GG
M1090	chr03	398851	A	CC	AC	CC	CC	CC	CC	CC	CC	CC	CC	CC	CC	CC	CC
M1091	chr03	632121	T	CC	TT	CC	CC	CC	CC	CC	CC	CC	CC	CC	CC	CC	CC
M1092	chr03	632147	C	TT	CC	TT	TT	TT	TT	TT	TT	TT	TT	TT	TT	TT	TT
M1093	chr03	632248	G	AA	GG	AA	AA	AA	AA	AA	AA	AA	AA	AA	AA	AA	AA
M1094	chr03	945721	A	GG	AA	GG	GG	GG	GG	GG	GG	GG	GG	GG	GG	GG	GG
M1095	chr03	945730	G	AA	GG	AA	AA	AA	AA	AA	AA	AA	AA	AA	AA	AA	AA
M1096	chr03	945802	G	CC	GG	CC	CC	CC	CC	CC	CC	CC	CC	CC	CC	CC	CC
M1097	chr03	1305019	A	GG	AA	GG	GG	GG	GG	GG	GG	GG	GG	GG	GG	GG	GG
M1098	chr03	1305058	G	GG	GG	GG	GG	GG	GG	GG	GG	GG	GG	GG	GG	GG	GG
M1099	chr03	1305076	G	AA	GG	AA	AA	AA	AA	AA	AA	AA	AA	AA	AA	AA	AA
M1100	chr03	1305110	T	CC	TT	CC	CC	CC	CC	CC	CC	CC	CC	CC	CC	CC	CC
M1101	chr03	1305123	A	GG	AA	GG	GG	GG	GG	GG	GG	GG	GG	GG	GG	GG	GG
M1102	chr03	1663176	G	GG	GG	GG	GG	GG	GG	GG	GG	GG	GG	GG	GG	GG	GG
M1103	chr03	1663199	A	GG	AA	GG	GG	GG	GG	GG	GG	GG	GG	GG	GG	GG	GG
M1104	chr03	1663206	A	GG	AA	GG	GG	GG	GG	GG	GG	GG	GG	GG	GG	GG	GG
M1105	chr03	1663292	A	GG	AA	GG	GG	GG	GG	GG	GG	GG	GG	GG	GG	GG	GG
M1106	chr03	1663314	C	TT	CT	TT	TT	TT	TT	TT	TT	TT	TT	TT	TT	TT	TT
M1107	chr03	1663320	A	CC	AA	CC	CC	CC	CC	CC	CC	CC	CC	CC	CC	CC	CC
M1108	chr03	2984246	A	GG	GG	GG	GG	GG	GG	GG	GG	GG	GG	GG	GG	GG	GG
M1110	chr03	2984374	T	CC	TT	CC	CC	CC	CC	CC	CC	CC	CC	CC	CC	CC	CC
M1111	chr03	2984393	C	TT	CC	TT	TT	TT	TT	TT	TT	TT	TT	TT	TT	TT	TT
M1112	chr03	3133748	G	CC	GG	CC	CC	CC	CC	CC	CC	CC	CC	CC	CC	CC	CC
M1113	chr03	3133768	C	GG	CC	GG	GG	GG	GG	GG	GG	GG	GG	GG	GG	GG	GG
M1114	chr03	3133825	A	GG	AA	GG	GG	GG	GG	GG	GG	GG	GG	GG	GG	GG	GG
M1115	chr03	3441051	T	GG	TT	GG	GG	GG	GG	GG	GG	GG	GG	GG	GG	GG	GG
M1116	chr03	3441072	G	AA	GG	AA	AA	AA	AA	AA	AA	AA	AA	AA	AA	AA	AA
M1117	chr03	3441081	C	CC	CC	CC	CC	CC	CC	CC	CC	CC	CC	CC	CC	CC	CC
M1118	chr03	3441084	A	AA	AA	AA	AA	AA	AA	AA	AA	AA	AA	AA	AA	AA	AA
M1119	chr03	3441093	C	TT	CC	TT	TT	TT	TT	TT	TT	TT	TT	TT	TT	TT	TT
M1120	chr03	3441105	A	GG	AA	GG	GG	GG	GG	GG	GG	GG	GG	GG	GG	GG	GG
M1121	chr03	3441124	T	AA	AA	AA	AA	AA	AA	AA	AA	AA	AA	AA	AA	AA	AA
M1123	chr03	3441220	G	AA	GA	AA	AA	AA	AA	AA	AA	AA	AA	AA	AA	AA	AA
M1124	chr03	3441229	C	TT	CC	TT	TT	TT	TT	TT	TT	TT	TT	TT	TT	TT	TT
M1125	chr03	3454123	G	AA	GG	AA	AA	AA	AA	AA	AA	AA	AA	AA	AA	AA	AA
M1126	chr03	3454176	C	CC	CC	CC	CC	CC	CC	CC	CC	CC	CC	CC	CC	CC	CC
M1127	chr03	3454206	T	CC	TT	CC	CC	CC	CC	CC	CC	CC	CC	CC	CC	CC	CC
M1128	chr03	3454209	G	GG	GG	GG	GG	GG	GG	GG	GG	GG	GG	GG	GG	GG	GG
M1129	chr03	3454218	T	CC	CC	CC	CC	CC	CC	CC	CC	CC	CC	CC	CC	CC	CC
M1130	chr03	3454236	C	CC	CC	CC	CC	CC	CC	CC	CC	CC	CC	CC	CC	CC	CC
M1131	chr03	4267665	T	CC	CC	CC	CC	CC	CC	CC	CC	CC	CC	CC	CC	CC	CC
M1132	chr03	4267670	G	AA	GG	AA	AA	AA	AA	AA	AA	AA	AA	AA	AA	AA	AA
M1133	chr03	4502026	C	CC	CC	CC	CC	CC	CC	CC	CC	CC	CC	CC	CC	CC	CC
M1134	chr03	4502028	G	AA	GG	AA	AA	AA	AA	AA	AA	AA	AA	AA	AA	AA	AA
M1135	chr03	4502032	T	CC	CC	CC	CC	CC	CC	CC	CC	CC	CC	CC	CC	CC	CC
M1136	chr03	4502034	A	GG	GG	GG	GG	GG	GG	GG	GG	GG	GG	GG	GG	GG	GG
M1137	chr03	4502042	G	AA	AA	AA	AA	AA	AA	AA	AA	AA	AA	AA	AA	AA	AA
M1138	chr03	4502061	C	TT	TT	TT	TT	TT	TT	TT	TT	TT	TT	TT	TT	TT	TT
M1139	chr03	4502065	C	TT	CC	TT	TT	TT	TT	TT	TT	TT	TT	TT	TT	TT	TT
M1140	chr03	4502085	T	TT	CC	TT	TT	TT	TT	TT	TT	TT	TT	TT	TT	TT	TT
M1141	chr03	4502086	C	AA	AA	AA	AA	AA	AA	AA	AA	AA	AA	AA	AA	AA	AA
M1142	chr03	4502145	C	CC	CC	CC	CC	CC	CC	CC	CC	CC	CC	CC	CC	CC	CC
M1152	chr03	5425050	G	AA	GG	AA	AA	AA	AA	AA	AA	AA	AA	AA	AA	AA	AA
M1153	chr03	5425078	G	AA	GG	AA	AA	AA	AA	AA	AA	AA	AA	AA	AA	AA	AA
M1154	chr03	5425156	A	GG	GG	GG	GG	GG	GG	GG	GG	GG	GG	GG	GG	GG	GG
M1155	chr03	5425353	T	GG	TG	GG	GG	GG	GG	GG	GG	GG	GG	GG	GG	GG	GG
M1156	chr03	5425413	A	CC	CC	CC	CC	CC	CC	CC	CC	CC	CC	CC	CC	CC	CC
M1157	chr03	5425457	C	TT	CC	TT	TT	TT	TT	TT	TT	TT	TT	TT	TT	TT	TT
M1158	chr03	5425903	G	TT	TT	TT	TT	TT	TT	TT	TT	TT	TT	TT	TT	TT	TT
M1159	chr03	5425952	G	TT	GG	TT	TT	TT	TT	TT	TT	TT	TT	TT	TT	TT	TT
M1160	chr03	5426011	C	AA	CC	AA	AA	AA	AA	AA	AA	AA	AA	AA	AA	AA	AA
M1161	chr03	5426371	T	AA	AA	AA	AA	AA	AA	AA	AA	AA	AA	AA	AA	AA	AA
M1163	chr03	5426494	G	AA	AA	AA	AA	AA	AA	AA	AA	AA	AA	AA	AA	AA	AA
M1164	chr03	5475327	T	CC	TT	CC	CC	CC	CC	CC	CC	CC	CC	CC	CC	CC	CC
M1165	chr03	5475348	A	GG	AA	GG	GG	GG	GG	GG	GG	GG	GG	GG	GG	GG	GG
M1166	chr03	5475390	A	GG	AA	GG	GG	GG	GG	GG	GG	GG	GG	GG	GG	GG	GG
M1167	chr03	5475410	C	AA	CC	AA	AA	AA	AA	AA	AA	AA	AA	AA	AA	AA	AA
M1168	chr03	5760452	T	CC	CC	CC	CC	CC	CC	CC	CC	CC	CC	CC	CC	CC	CC
M1169	chr03	5760458	C	TT	CC	TT	TT	TT	TT	TT	TT	TT	TT	TT	TT	TT	TT
M1170	chr03	5760463	C	AA	CC	AA	AA	AA	AA	AA	AA	AA	AA	AA	AA	AA	AA
M1171	chr03	5760473	T	CC	CC	CC	CC	CC	CC	CC	CC	CC	CC	CC	CC	CC	CC
M1172	chr03	5760483	G	AA	GG	AA	AA	AA	AA	AA	AA	AA	AA	AA	AA	AA	AA
M1173	chr03	5760541	A	AA	AA	AA	AA	AA	AA	AA	AA	AA	AA	AA	AA	AA	AA
M1174	chr03	6049857	T	CC	TT	CC	CC	CC	CC	CC	CC	CC	CC	CC	CC	CC	CC
M1175	chr03	6049865	G	GG	GG	GG	GG	GG	GG	GG	GG	GG	GG	GG	GG	GG	GG
M1176	chr03	6049877	G	TT	GG	TT	TT	TT	TT	TT	TT	TT	TT	TT	TT	TT	TT
M1177	chr03	6049941	G	AA	GG	AA	AA	AA	AA	AA	AA	AA	AA	AA	AA	AA	AA
M1178	chr03	6049976	T	CC	TT	CC	CC	CC	CC	CC	CC	CC	CC	CC	CC	CC	CC
M1179	chr03	6049992	C	CC	CC	CC	CC	CC	CC	CC	CC	CC	CC	CC	CC	CC	CC
M1180	chr03	6050030	T	CC	TT	CC	CC	CC	CC	CC	CC	CC	CC	CC	CC	CC	CC
M1181	chr03	6050055	C	TT	CC	TT	TT	TT	TT	TT	TT	TT	TT	TT	TT	TT	TT
M1182	chr03	6645401	A	GG	GG	GG	GG	GG	GG	GG	GG	GG	GG	GG	GG	GG	GG
M1183	chr03	6645474	C	TT	CC	TT	TT	TT	TT	TT	TT	TT	TT	TT	TT	TT	TT
M1184	chr03	6645476	C	CC	CC	CC	CC	CC	CC	CC	CC	CC	CC	CC	CC	CC	CC
M1185	chr03	6741990	G	AA	AA	AA	AA	AA	AA	AA	AA	AA	AA	AA	AA	AA	AA
M1186	chr03	6743179	G	AA	GG	AA	AA	AA	AA	AA	AA	AA	AA	AA	AA	AA	AA
M1187	chr03	6743718	A	TT	AA	TT	TT	TT	TT	TT	TT	TT	TT	TT	TT	TT	TT
M1188	chr03	6743752	T	CC	CC	CC	CC	CC	CC	CC	CC	CC	CC	CC	CC	CC	CC
M1189	chr03	6743829	T	CC	CC	CC	CC	CC	CC	CC	CC	CC	CC	CC	CC	CC	CC
M1193	chr03	7170886	G	GG	NN	GG	GG	GG	GG	GG	GG	GG	GG	GG	GG	GG	GG
M1196	chr03	7170908	G	GG	NN	GG	GG	GG	GG	GG	GG	GG	GG	GG	GG	GG	GG
M1197	chr03	7170914	G	GG	NN	GG	GG	GG	GG	GG	GG	GG	GG	GG	GG	GG	GG
M1198	chr03	7170929	C	CC	NN	CC	CC	CC	CC	CC	CC	CC	CC	CC	CC	CC	CC
M1199	chr03	7170931	C	TT	NN	TT	TT	TT	TT	TT	TT	TT	TT	TT	TT	TT	TT
M1200	chr03	7170933	G	AA	NN	AA	AA	AA	AA	AA	AA	AA	AA	AA	AA	AA	AA
M1201	chr03	7170936	T	TT	NN	TT	TT	TT	TT	TT	TT	TT	TT	TT	TT	TT	TT
M1202	chr03	7170951	T	TT	NN	TT	TT	TT	TT	TT	TT	TT	TT	TT	TT	TT	TT
M1203	chr03	7170952	G	AA	NN	AA	AA	AA	AA	AA	AA	AA	AA	AA	AA	AA	AA
M1204	chr03	7170991	A	CC	NN	CC	CC	CC	CC	CC	CC	CC	CC	CC	CC	CC	CC
M1205	chr03	7171049	C	CC	NN	CC	CC	CC	CC	CC	CC	CC	CC	CC	CC	CC	CC
M1206	chr03	7171063	C	TT	NN	TT	TT	TT	TT	TT	TT	TT	TT	TT	TT	TT	TT
M1207	chr03	7286215	A	AA	AA	AA	AA	AA	AA	AA	AA	AA	AA	AA	AA	AA	AA
M1208	chr03	7286228	C	CC	CC	CC	CC	CC	CC	CC	CC	CC	CC	CC	CC	CC	CC
M1209	chr03	7286248	C	CC	TT	CC	CC	CC	CC	CC	CC	CC	CC	CC	CC	CC	CC
M1210	chr03	7286251	A	GG	GG	GG	GG	GG	GG	GG	GG	GG	GG	GG	GG	GG	GG
M1211	chr03	7286286	G	AA	GG	AA	AA	AA	AA	AA	AA	AA	AA	AA	AA	AA	AA
M1212	chr03	7286349	G	TT	GG	TT	TT	TT	TT	TT	TT	TT	TT	TT	TT	TT	TT
M1213	chr03	7468301	G	GG	GG	GG	GG	GG	GG	GG	GG	GG	GG	GG	GG	GG	GG
M1214	chr03	7468354	A	TT	AA	TT	TT	TT	TT	TT	TT	TT	TT	TT	TT	TT	TT
M1215	chr03	7468367	T	TT	TT	TT	TT	TT	TT	TT	TT	TT	TT	TT	TT	TT	TT
M1216	chr03	7468448	A	TT	AA	TT	TT	TT	TT	TT	TT	TT	TT	TT	TT	TT	TT
M1217	chr03	7799289	G	TT	GG	TT	TT	TT	TT	TT	TT	TT	TT	TT	TT	TT	TT
M1218	chr03	7799296	T	GG	TT	GG	GG	GG	GG	GG	GG	GG	GG	GG	GG	GG	GG
M1219	chr03	7799339	A	CC	CC	CC	CC	CC	CC	CC	CC	CC	CC	CC	CC	CC	CC
M1220	chr03	7799368	C	TT	CC	TT	TT	TT	TT	TT	TT	TT	TT	TT	TT	TT	TT
M1221	chr03	7799376	A	GG	AA	GG	GG	GG	GG	GG	GG	GG	GG	GG	GG	GG	GG
M1222	chr03	7799393	G	AA	GG	AA	AA	AA	AA	AA	AA	AA	AA	AA	AA	AA	AA
M1223	chr03	7799417	C	CC	CC	CC	CC	CC	CC	CC	CC	CC	CC	CC	CC	CC	CC
M1224	chr03	7799426	A	GG	AA	GG	GG	GG	GG	GG	GG	GG	GG	GG	GG	GG	GG
M1225	chr03	8204488	G	GG	GG	GG	GG	GG	GG	GG	GG	GG	GG	GG	GG	GG	GG
M1226	chr03	8204501	C	AA	CC	AA	AA	AA	AA	AA	AA	AA	AA	AA	AA	AA	AA
M1227	chr03	8714555	G	CC	CC	CC	CC	CC	CC	CC	CC	CC	CC	CC	CC	CC	CC
M1228	chr03	8714601	T	GG	TT	GG	GG	GG	GG	GG	GG	GG	GG	GG	GG	GG	GG
M1229	chr03	8714653	G	AA	GG	AA	AA	AA	AA	AA	AA	AA	AA	AA	AA	AA	AA
M1230	chr03	8714691	T	GG	TT	GG	GG	GG	GG	GG	GG	GG	GG	GG	GG	GG	GG
M1231	chr03	8714709	T	GG	GG	GG	GG	GG	GG	GG	GG	GG	GG	GG	GG	GG	GG
M1232	chr03	8718493	C	TT	CC	TT	TT	TT	TT	TT	TT	TT	TT	TT	TT	TT	TT
M1233	chr03	8718545	T	CC	TT	CC	CC	CC	CC	CC	CC	CC	CC	CC	CC	CC	CC
M1234	chr03	9346169	T	CC	CC	CC	CC	CC	CC	CC	CC	CC	CC	CC	CC	CC	CC
M1235	chr03	9346196	G	AA	AA	AA	AA	AA	AA	AA	AA	AA	AA	AA	AA	AA	AA
M1236	chr03	9346296	C	TT	TT	TT	TT	TT	TT	TT	TT	TT	TT	TT	TT	TT	TT
M1237	chr03	9346309	G	AA	GG	AA	AA	AA	AA	AA	AA	AA	AA	AA	AA	AA	AA
M1238	chr03	9512910	T	TT	TT	TT	TT	TT	TT	TT	TT	TT	TT	TT	TT	TT	TT
M1239	chr03	9512927	T	CC	CC	CC	CC	CC	CC	CC	CC	CC	CC	CC	CC	CC	CC
M1240	chr03	9512941	G	GG	GG	GG	GG	GG	GG	GG	GG	GG	GG	GG	GG	GG	GG
M1241	chr03	9512969	G	AA	GG	AA	AA	AA	AA	AA	AA	AA	AA	AA	AA	AA	AA
M1242	chr03	9512979	A	GG	GG	GG	GG	GG	GG	GG	GG	GG	GG	GG	GG	GG	GG
M1243	chr03	9513008	A	GG	GG	GG	GG	GG	GG	GG	GG	GG	GG	GG	GG	GG	GG
M1244	chr03	9614065	G	AA	GG	AA	AA	AA	AA	AA	AA	AA	AA	AA	AA	AA	AA
M1245	chr03	9614117	A	GG	AA	GG	GG	GG	GG	GG	GG	GG	GG	GG	GG	GG	GG
M1246	chr03	9614136	T	CC	TT	CC	CC	CC	CC	CC	CC	CC	CC	CC	CC	CC	CC
M1247	chr03	9614149	A	AA	AA	AA	AA	AA	AA	AA	AA	AA	AA	AA	AA	AA	AA
M1248	chr03	9614214	T	CC	CC	CC	CC	CC	CC	CC	CC	CC	CC	CC	CC	CC	CC
M1249	chr03	10101775	A	CC	CC	CC	CC	CC	CC	CC	CC	CC	CC	CC	CC	CC	CC
M1250	chr03	10101783	C	AA	CC	AA	AA	AA	AA	AA	AA	AA	AA	AA	AA	AA	AA
M1251	chr03	10101791	C	TT	CC	TT	TT	TT	TT	TT	TT	TT	TT	TT	TT	TT	TT
M1252	chr03	10101815	C	TT	CC	TT	TT	TT	TT	TT	TT	TT	TT	TT	TT	TT	TT
M1256	chr03	10101879	T	CC	TT	CC	CC	CC	CC	CC	CC	CC	CC	CC	CC	CC	CC
M1257	chr03	10275584	G	CC	GG	CC	CC	CC	CC	CC	CC	CC	CC	CC	CC	CC	CC
M1258	chr03	10275779	G	AA	GG	AA	AA	AA	AA	AA	AA	AA	AA	AA	AA	AA	AA
M1259	chr03	10691462	A	GG	NN	GG	GG	GG	GG	GG	GG	GG	GG	GG	GG	GG	GG
M1260	chr03	10691505	C	GG	NN	GG	GG	GG	GG	GG	GG	GG	GG	GG	GG	GG	GG
M1261	chr03	10691506	C	TT	NN	TT	TT	TT	TT	TT	TT	TT	TT	TT	TT	TT	TT
M1262	chr03	10691539	C	TT	TT	TT	TT	TT	TT	TT	TT	TT	TT	TT	TT	TT	TT
M1263	chr03	10691582	C	TT	NN	TT	TT	TT	TT	TT	TT	TT	TT	TT	TT	TT	TT
M1264	chr03	10691583	G	AA	NN	AA	AA	AA	AA	AA	AA	AA	AA	AA	AA	AA	AA
M1265	chr03	10828603	T	TT	TT	TT	TT	TT	TT	TT	TT	TT	TT	TT	TT	TT	TT
M1266	chr03	10828686	C	AA	AA	AA	AA	AA	AA	AA	AA	AA	AA	AA	AA	AA	AA
M1267	chr03	10828694	G	GG	GG	GG	GG	GG	GG	GG	GG	GG	GG	GG	GG	GG	GG
M1268	chr03	11545070	T	CC	TT	CC	CC	CC	CC	CC	CC	CC	CC	CC	CC	CC	CC
M1269	chr03	11545085	G	GG	GG	GG	GG	GG	GG	GG	GG	GG	GG	GG	GG	GG	GG
M1270	chr03	11545095	C	TT	CC	TT	TT	TT	TT	TT	TT	TT	TT	TT	TT	TT	TT
M1271	chr03	11545104	C	TT	CC	TT	TT	TT	TT	TT	TT	TT	TT	TT	TT	TT	TT
M1272	chr03	11545118	G	AA	GG	AA	AA	AA	AA	AA	AA	AA	AA	AA	AA	AA	AA
M1273	chr03	11545171	G	AA	GG	AA	AA	AA	AA	AA	AA	AA	AA	AA	AA	AA	AA
M1274	chr03	11545175	G	AA	GG	AA	AA	AA	AA	AA	AA	AA	AA	AA	AA	AA	AA
M1275	chr03	11545238	C	TT	CC	TT	TT	TT	TT	TT	TT	TT	TT	TT	TT	TT	TT
M1276	chr03	12478356	A	GG	AG	GG	GG	GG	GG	GG	GG	GG	GG	GG	GG	GG	GG
M1277	chr03	12478414	G	GG	GG	GG	GG	GG	GG	GG	GG	GG	GG	GG	GG	GG	GG
M1278	chr03	12478415	G	GG	GG	GG	GG	GG	GG	GG	GG	GG	GG	GG	GG	GG	GG
M1279	chr03	12478429	G	GG	GG	GG	GG	GG	GG	GG	GG	GG	GG	GG	GG	GG	GG
M1280	chr03	12478442	C	CC	CC	CC	CC	CC	CC	CC	CC	CC	CC	CC	CC	CC	CC
M1281	chr03	12478459	G	GG	GG	GG	GG	GG	GG	GG	GG	GG	GG	GG	GG	GG	GG
M1282	chr03	12478524	C	AA	CC	AA	AA	AA	AA	AA	AA	AA	AA	AA	AA	AA	AA
M1283	chr03	12478525	A	AA	AA	AA	AA	AA	AA	AA	AA	AA	AA	AA	AA	AA	AA
M1284	chr03	12478526	G	GG	GG	GG	GG	GG	GG	GG	GG	GG	GG	GG	GG	GG	GG
M1285	chr03	12478540	G	GG	GG	GG	GG	GG	GG	GG	GG	GG	GG	GG	GG	GG	GG
M1286	chr03	12734210	T	CC	TT	CC	CC	CC	CC	CC	CC	CC	CC	CC	CC	CC	CC
M1287	chr03	12734212	G	AA	GG	AA	AA	AA	AA	AA	AA	AA	AA	AA	AA	AA	AA
M1288	chr03	12734222	C	GG	CC	GG	GG	GG	GG	GG	GG	GG	GG	GG	GG	GG	GG
M1289	chr03	12734229	A	GG	GG	GG	GG	GG	GG	GG	GG	GG	GG	GG	GG	GG	GG
M1290	chr03	12734234	G	AA	GG	AA	AA	AA	AA	AA	AA	AA	AA	AA	AA	AA	AA
M1292	chr03	12734282	T	AA	TT	AA	AA	AA	AA	AA	AA	AA	AA	AA	AA	AA	AA
M1293	chr03	13195861	A	TT	AA	TT	TT	TT	TT	TT	TT	TT	TT	TT	TT	TT	TT
M1294	chr03	13195864	C	CC	CC	CC	CC	CC	CC	CC	CC	CC	CC	CC	CC	CC	CC
M1295	chr03	13195902	A	GG	AA	GG	GG	GG	GG	GG	GG	GG	GG	GG	GG	GG	GG
M1296	chr03	13195911	T	TT	TT	TT	TT	TT	TT	TT	TT	TT	TT	TT	TT	TT	TT
M1297	chr03	13195930	G	GG	GG	GG	GG	GG	GG	GG	GG	GG	GG	GG	GG	GG	GG
M1298	chr03	13195943	G	GG	GG	GG	GG	GG	GG	GG	GG	GG	GG	GG	GG	GG	GG
M1299	chr03	13195951	G	TT	GG	TT	TT	TT	TT	TT	TT	TT	TT	TT	TT	TT	TT
M1300	chr03	13195954	A	GG	AA	GG	GG	GG	GG	GG	GG	GG	GG	GG	GG	GG	GG
M1301	chr03	13195962	T	CC	TT	CC	CC	CC	CC	CC	CC	CC	CC	CC	CC	CC	CC
M1302	chr03	13195964	C	CC	CC	CC	CC	CC	CC	CC	CC	CC	CC	CC	CC	CC	CC
M1303	chr03	13195966	A	GG	AA	GG	GG	GG	GG	GG	GG	GG	GG	GG	GG	GG	GG
M1304	chr03	13195977	C	CC	CC	CC	CC	CC	CC	CC	CC	CC	CC	CC	CC	CC	CC
M1305	chr03	13195994	A	GG	AA	GG	GG	GG	GG	GG	GG	GG	GG	GG	GG	GG	GG
M1306	chr03	13195999	T	CC	TT	CC	CC	CC	CC	CC	CC	CC	CC	CC	CC	CC	CC
M1307	chr03	13196001	A	GG	AA	GG	GG	GG	GG	GG	GG	GG	GG	GG	GG	GG	GG
M1308	chr03	13196003	G	CC	GG	CC	CC	CC	CC	CC	CC	CC	CC	CC	CC	CC	CC
M1309	chr03	13196029	C	TT	CC	TT	TT	TT	TT	TT	TT	TT	TT	TT	TT	TT	TT
M1311	chr03	13197672	A	AA	AA	AA	AA	AA	AA	AA	AA	AA	NN	AA	AA	AA	AA
M1312	chr03	14932614	C	CC	CC	CC	CC	CC	CC	CC	CC	CC	CC	CC	CC	CC	CC
M1313	chr03	14932619	G	GG	GG	GG	GG	GG	GG	GG	GG	GG	GG	GG	GG	GG	GG
M1314	chr03	14932622	A	AA	AA	AA	AA	AA	AA	AA	AA	AA	AA	AA	AA	AA	AA
M1315	chr03	14932628	T	CC	TT	CC	CC	CC	CC	CC	CC	CC	CC	CC	CC	CC	CC
M1316	chr03	14932633	C	CC	CC	CC	CC	CC	CC	CC	CC	CC	CC	CC	CC	CC	CC
M1317	chr03	14932634	G	GG	GG	GG	GG	GG	GG	GG	GG	GG	GG	GG	GG	GG	GG
M1318	chr03	14932671	C	CC	CC	CC	CC	CC	CC	CC	CC	CC	CC	CC	CC	CC	CC
M1319	chr03	14932727	G	GG	GG	GG	GG	GG	GG	GG	GG	GG	GG	GG	GG	GG	GG
M1320	chr03	14932763	C	TT	CC	TT	TT	TT	TT	TT	TT	TT	TT	TT	TT	TT	TT
M1321	chr03	14941471	A	AA	AA	AA	AA	AA	AA	AA	AA	AA	AA	AA	AA	AA	AA
M1322	chr03	14941519	T	GG	TT	GG	GG	GG	GG	GG	GG	GG	GG	GG	GG	GG	GG
M1323	chr03	15421809	T	CC	CC	CC	CC	CC	CC	CC	CC	CC	CC	CC	CC	CC	CC
M1324	chr03	15422405	G	GG	AA	GG	GG	GG	GG	GG	GG	GG	GG	GG	GG	GG	GG
M1325	chr03	16731202	G	GG	GG	GG	GG	GG	GG	GG	GG	GG	GG	GG	GG	GG	GG
M1326	chr03	16731232	G	GG	GG	GG	GG	GG	GG	GG	GG	GG	GG	GG	GG	GG	GG
M1327	chr03	16731270	T	TT	CC	TT	TT	TT	TT	TT	TT	TT	TT	TT	TT	TT	TT
M1328	chr03	16733441	G	TT	GG	TT	TT	TT	TT	TT	TT	TT	TT	TT	TT	TT	TT
M1329	chr03	16733773	T	TT	TT	TT	TT	TT	TT	TT	TT	TT	TT	TT	TT	TT	TT
M1330	chr03	16733833	G	GG	GG	GG	GG	GG	GG	GG	GG	GG	GG	GG	GG	GG	GG
M1331	chr03	16733868	C	CC	CC	CC	CC	CC	CC	CC	CC	CC	CC	CC	CC	CC	CC
M1332	chr03	16733872	T	TT	TG	TT	TT	TT	TT	TT	TT	TT	TT	TT	TT	TT	TT
M1333	chr03	16734524	A	AA	AA	AA	AA	AA	AA	AA	AA	AA	AA	AA	AA	AA	AA
M1334	chr03	16734618	T	TT	TT	TT	TT	TT	TT	TT	TT	TT	TT	TT	TT	TT	TT
M1335	chr03	16734646	G	GG	GG	GG	GG	GG	GG	GG	GG	GG	GG	GG	GG	GG	GG
M1336	chr03	17067335	C	GG	CC	GG	GG	GG	GG	GG	GG	GG	GG	GG	GG	GG	GG
M1337	chr03	17067341	G	TT	GG	TT	TT	TT	TT	TT	TT	TT	TT	TT	TT	TT	TT
M1338	chr03	17067382	T	CC	TT	CC	CC	CC	CC	CC	CC	CC	CC	CC	CC	CC	CC
M1339	chr03	17067450	G	AA	GG	AA	AA	AA	AA	AA	AA	AA	AA	AA	AA	AA	AA
M1340	chr03	17067493	A	TT	AA	TT	TT	TT	TT	TT	TT	TT	TT	TT	TT	TT	TT
M1341	chr03	17275989	T	TT	TT	TT	TT	TT	TT	TT	TT	TT	TT	TT	TT	TT	TT
M1342	chr03	17275991	G	AA	GG	AA	AA	AA	AA	AA	AA	AA	AA	AA	AA	AA	AA
M1343	chr03	17275994	G	AA	GG	AA	AA	AA	AA	AA	AA	AA	AA	AA	AA	AA	AA
M1344	chr03	17276108	G	AA	GG	AA	AA	AA	AA	AA	AA	AA	AA	AA	AA	AA	AA
M1345	chr03	18022401	G	GG	GG	GG	GG	GG	GG	GG	GG	GG	GG	GG	GG	GG	GG
M1346	chr03	18022434	G	AA	GG	AA	AA	AA	AA	AA	AA	AA	AA	AA	AA	AA	AA
M1347	chr03	18022528	G	AA	GG	AA	AA	AA	AA	AA	AA	AA	AA	AA	AA	AA	AA
M1348	chr03	18022571	C	CC	CC	CC	CC	CC	CC	CC	CC	CC	CC	CC	CC	CC	CC
M1349	chr03	18130823	C	TT	CC	TT	TT	TT	TT	TT	TT	TT	TT	TT	TT	TT	TT
M1350	chr03	18130888	A	TT	AA	TT	TT	TT	TT	TT	TT	TT	TT	TT	TT	TT	TT
M1351	chr03	18130914	G	TT	GG	TT	TT	TT	TT	TT	TT	TT	TT	TT	TT	TT	TT
M1352	chr03	18130937	C	CC	CC	CC	CC	CC	CC	CC	CC	CC	CC	CC	CC	CC	CC
M1353	chr03	19198671	A	GG	AA	GG	GG	GG	GG	GG	GG	GG	GG	GG	GG	GG	GG
M1354	chr03	19198732	G	GG	GG	GG	GG	GG	GG	GG	GG	GG	GG	GG	GG	GG	GG
M1355	chr03	20237541	C	TT	CC	TT	TT	TT	TT	TT	TT	TT	TT	TT	TT	TT	TT
M1356	chr03	20237681	T	CC	TT	CC	CC	CC	CC	CC	CC	CC	CC	CC	CC	CC	CC
M1357	chr03	20237714	G	GG	GG	GG	GG	GG	GG	GG	GG	GG	GG	GG	GG	GG	GG
M1358	chr03	20237733	A	GG	AA	GG	GG	GG	GG	GG	GG	GG	GG	GG	GG	GG	GG
M1359	chr03	21143037	C	CC	CC	CC	CC	CC	CC	CC	CC	CC	CC	CC	CC	CC	CC
M1360	chr03	21143045	C	TT	CC	TT	TT	TT	TT	TT	TT	TT	TT	TT	TT	TT	TT
M1361	chr03	21143066	A	CC	CC	CC	CC	CC	CC	CC	CC	CC	CC	CC	CC	CC	CC
M1362	chr03	21143067	T	CC	CC	CC	CC	CC	CC	CC	CC	CC	CC	CC	CC	CC	CC
M1363	chr03	21143079	T	TT	TT	TT	TT	TT	TT	TT	TT	TT	TT	TT	TT	TT	TT
M1364	chr03	21143097	A	CC	CC	CC	CC	CC	CC	CC	CC	CC	CC	CC	CC	CC	CC
M1365	chr03	21143111	C	CC	CC	CC	CC	CC	CC	CC	CC	CC	CC	CC	CC	CC	CC
M1366	chr03	21143119	T	CC	CC	CC	CC	CC	CC	CC	CC	CC	CC	CC	CC	CC	CC
M1367	chr03	21143147	T	TT	TT	TT	TT	TT	TT	TT	TT	TT	TT	TT	TT	TT	TT
M1368	chr03	21792777	G	GG	GG	GG	GG	GG	GG	GG	GG	GG	GG	GG	GG	GG	GG
M1369	chr03	21792820	A	TT	AA	TT	TT	TT	TT	TT	TT	TT	TT	TT	TT	TT	TT
M1370	chr03	21792934	G	GG	GG	GG	GG	GG	GG	GG	GG	GG	GG	GG	GG	GG	GG
M1371	chr03	21792949	C	AA	CC	AA	AA	AA	AA	AA	AA	AA	AA	AA	AA	AA	AA
M1372	chr03	22092870	T	CC	TT	CC	CC	CC	CC	CC	CC	CC	CC	CC	CC	CC	CC
M1373	chr03	22092992	G	AA	GG	AA	AA	AA	AA	AA	AA	AA	AA	AA	AA	AA	AA
M1374	chr03	22407119	C	TT	CC	TT	TT	TT	TT	TT	TT	TT	TT	TT	TT	TT	TT
M1375	chr03	22407121	G	AA	GG	AA	AA	AA	AA	AA	AA	AA	AA	AA	AA	AA	AA
M1376	chr03	22407127	A	GG	GG	GG	GG	GG	GG	GG	GG	GG	GG	GG	GG	GG	GG
M1377	chr03	22407137	T	CC	TT	CC	CC	CC	CC	CC	CC	CC	CC	CC	CC	CC	CC
M1378	chr03	22407164	C	TT	CC	TT	TT	TT	TT	TT	TT	TT	TT	TT	TT	TT	TT
M1379	chr03	22407230	G	CC	GG	CC	CC	CC	CC	CC	CC	CC	CC	CC	CC	CC	CC
M1380	chr03	22798396	C	TT	CT	TT	TT	TT	TT	TT	TT	TT	TT	TT	TT	TT	TT
M1381	chr03	22798488	C	GG	CC	GG	GG	GG	GG	GG	GG	GG	GG	GG	GG	GG	GG
M1382	chr03	22798537	T	AA	TA	AA	AA	AA	AA	AA	AA	AA	AA	AA	AA	AA	AA
M1383	chr03	23041790	C	TT	CC	TT	TT	TT	TT	TT	TT	TT	TT	TT	TT	TT	TT
M1384	chr03	23041830	G	GG	GG	GG	GG	GG	GG	GG	GG	GG	GG	GG	GG	GG	GG
M1385	chr03	23041835	A	GG	AA	GG	GG	GG	GG	GG	GG	GG	GG	GG	GG	GG	GG
M1386	chr03	23223961	G	TT	GG	TT	TT	TT	TT	TT	TT	TT	TT	TT	TT	TT	TT
M1387	chr03	23223998	G	GG	GG	GG	GG	GG	GG	GG	GG	GG	GG	GG	GG	GG	GG
M1389	chr03	24552054	A	GG	AA	GG	GG	GG	GG	GG	GG	GG	GG	GG	GG	GG	GG
M1390	chr03	24552095	C	CC	CC	CC	CC	CC	CC	CC	CC	CC	CC	CC	CC	CC	CC
M1391	chr03	24585249	C	TT	CC	TT	TT	TT	TT	TT	TT	TT	TT	TT	TT	TT	TT
M1392	chr03	24585251	A	GG	AA	GG	GG	GG	GG	GG	GG	GG	GG	GG	GG	GG	GG
M1393	chr03	24900861	C	TT	CT	TT	TT	TT	TT	TT	TT	TT	TT	TT	TT	TT	TT
M1394	chr03	25262361	C	CC	CC	CC	CC	CC	CC	CC	CC	CC	CC	CC	CC	CC	CC
M1395	chr03	25262395	G	GG	GG	GG	GG	GG	GG	GG	GG	GG	GG	GG	GG	GG	GG
M1396	chr03	25262468	T	TT	TT	TT	TT	TT	TT	TT	TT	TT	TT	TT	TT	TT	TT
M1397	chr03	25262564	T	TT	TT	TT	TT	TT	TT	TT	TT	TT	TT	TT	TT	TT	TT
M1398	chr03	25660961	T	TT	TT	TT	TT	TT	TT	TT	TT	TT	TT	TT	TT	TT	TT
M1399	chr03	25660966	A	AA	AA	AA	AA	AA	AA	AA	AA	AA	AA	AA	AA	AA	AA
M1400	chr03	26477789	A	GG	AA	GG	GG	GG	GG	GG	GG	GG	GG	GG	GG	GG	GG
M1401	chr03	26477794	A	CC	CC	CC	CC	CC	CC	CC	CC	CC	CC	CC	CC	CC	CC
M1402	chr03	26477866	A	GG	GG	GG	GG	GG	GG	GG	GG	GG	GG	GG	GG	GG	GG
M1403	chr03	26477871	G	AA	GG	AA	AA	AA	AA	AA	AA	AA	AA	AA	AA	AA	AA
M1404	chr03	27433976	A	AA	AA	AA	AA	AA	AA	AA	AA	AA	AA	AA	AA	AA	AA
M1405	chr03	27434004	T	CC	TT	CC	CC	CC	CC	CC	CC	CC	CC	CC	CC	CC	CC
M1406	chr03	27434046	C	CC	CC	CC	CC	CC	CC	CC	CC	CC	CC	CC	CC	CC	CC
M1407	chr03	27702474	G	AA	GG	AA	AA	AA	AA	AA	AA	AA	AA	AA	AA	AA	AA
M1408	chr03	27702511	G	AA	GG	AA	AA	AA	AA	AA	AA	AA	AA	AA	AA	AA	AA
M1409	chr03	27702553	G	GG	GG	GG	GG	GG	GG	GG	GG	GG	GG	GG	GG	GG	GG
M1410	chr03	27702579	T	CC	TT	CC	CC	CC	CC	CC	CC	CC	CC	CC	CC	CC	CC
M1411	chr03	28017647	C	TT	CC	TT	TT	TT	TT	TT	TT	TT	TT	TT	TT	TT	TT
M1412	chr03	28017712	G	AA	GG	AA	AA	AA	AA	AA	AA	AA	AA	AA	AA	AA	AA
M1413	chr03	28017715	C	CC	CC	CC	CC	CC	CC	CC	CC	CC	CC	CC	CC	CC	CC
M1414	chr03	28412685	C	CC	CC	CC	CC	CC	CC	CC	CC	CC	CC	CC	CC	CC	CC
M1415	chr03	28412698	A	AA	AA	AA	AA	AA	AA	AA	AA	AA	AA	AA	AA	AA	AA
M1416	chr03	28412709	C	CC	CC	CC	CC	CC	CC	CC	CC	CC	CC	CC	CC	CC	CC
M1417	chr03	28412831	A	GG	AA	GG	GG	GG	GG	GG	GG	GG	GG	GG	GG	GG	GG
M1418	chr03	28664518	A	TT	AA	TT	TT	TT	TT	TT	TT	TT	TT	TT	TT	TT	TT
M1419	chr03	28664608	G	CC	GG	CC	CC	CC	CC	CC	CC	CC	CC	CC	CC	CC	CC
M1420	chr03	28664655	G	GG	GG	GG	GG	GG	GG	GG	GG	GG	GG	GG	GG	GG	GG
M1421	chr03	28964896	C	CC	CC	CC	CC	CC	CC	CC	CC	CC	CC	CC	CC	CC	CC
M1422	chr03	28964980	C	CC	CC	CC	CC	CC	CC	CC	CC	CC	CC	CC	CC	CC	CC
M1423	chr03	28965041	G	AA	GG	AA	AA	AA	AA	AA	AA	AA	AA	AA	AA	AA	AA
M1424	chr03	28965042	A	GG	AA	GG	GG	GG	GG	GG	GG	GG	GG	GG	GG	GG	GG
M1425	chr03	29568573	G	AA	GG	AA	AA	AA	AA	AA	AA	AA	AA	AA	AA	AA	AA
M1426	chr03	29568622	T	TT	GG	TT	TT	TT	TT	TT	TT	TT	TT	TT	TT	TT	TT
M1427	chr03	29568708	A	AA	AA	AA	AA	AA	AA	AA	AA	AA	AA	AA	AA	AA	AA
M1428	chr03	29878776	T	CC	CC	CC	CC	CC	CC	CC	CC	CC	CC	CC	CC	CC	CC
M1429	chr03	29878839	G	AA	GG	AA	AA	AA	AA	AA	AA	AA	AA	AA	AA	AA	AA
M1430	chr03	29878850	A	GG	AA	GG	GG	GG	GG	GG	GG	GG	GG	GG	GG	GG	GG
M1431	chr03	29878857	G	GG	GG	GG	GG	GG	GG	GG	GG	GG	GG	GG	GG	GG	GG
M1432	chr03	30192193	C	TT	CC	TT	TT	TT	TT	TT	TT	TT	TT	TT	TT	TT	TT
M1433	chr03	30192236	T	CC	CC	CC	CC	CC	CC	CC	CC	CC	CC	CC	CC	CC	CC
M1434	chr03	30192256	T	CC	TT	CC	CC	CC	CC	CC	CC	CC	CC	CC	CC	CC	CC
M1436	chr03	30313266	C	TT	CC	TT	TT	TT	TT	TT	TT	TT	TT	TT	TT	TT	TT
M1437	chr03	30313271	G	GG	GG	GG	GG	GG	GG	GG	GG	GG	GG	GG	GG	GG	GG
M1438	chr03	30313273	A	GG	AA	GG	GG	GG	GG	GG	GG	GG	GG	GG	GG	GG	GG
M1439	chr03	30313287	T	TT	TT	TT	TT	TT	TT	TT	TT	TT	TT	TT	TT	TT	TT
M1440	chr03	30313290	C	TT	CC	TT	TT	TT	TT	TT	TT	TT	TT	TT	TT	TT	TT
M1441	chr03	30313307	A	GG	GG	GG	GG	GG	GG	GG	GG	GG	GG	GG	GG	GG	GG
M1442	chr03	30313310	G	CC	GG	CC	CC	CC	CC	CC	CC	CC	CC	CC	CC	CC	CC
M1443	chr03	30313322	A	GG	GG	GG	GG	GG	GG	GG	GG	GG	GG	GG	GG	GG	GG
M1444	chr03	30313335	C	TT	CC	TT	TT	TT	TT	TT	TT	TT	TT	TT	TT	TT	TT
M1445	chr03	30313384	A	CC	AA	CC	CC	CC	CC	CC	CC	CC	CC	CC	CC	CC	CC
M1449	chr03	30495994	G	TT	GG	TT	TT	TT	TT	TT	TT	TT	TT	TT	TT	TT	TT
M1450	chr03	30496030	C	TT	CC	TT	TT	TT	TT	TT	TT	TT	TT	TT	TT	TT	TT
M1451	chr03	30496064	G	GG	GG	GG	GG	GG	GG	GG	GG	GG	GG	GG	GG	GG	GG
M1452	chr03	30496081	C	AA	CC	AA	AA	AA	AA	AA	AA	AA	AA	AA	AA	AA	AA
M1453	chr03	30496090	T	CC	TT	CC	CC	CC	CC	CC	CC	CC	CC	CC	CC	CC	CC
M1454	chr03	30496091	G	AA	GG	AA	AA	AA	AA	AA	AA	AA	AA	AA	AA	AA	AA
M1455	chr03	30496105	G	AA	GG	AA	AA	AA	AA	AA	AA	AA	AA	AA	AA	AA	AA
M1456	chr03	30997915	G	GG	GG	GG	GG	GG	GG	GG	GG	GG	GG	GG	GG	GG	GG
M1457	chr03	30997955	G	TT	GG	TT	TT	TT	TT	TT	TT	TT	TT	TT	TT	TT	TT
M1458	chr03	30997999	A	AA	AG	AA	AA	AA	AA	AA	AA	AA	AA	AA	AA	AA	AA
M1459	chr03	30998029	G	GG	GG	GG	GG	GG	GG	GG	GG	GG	GG	GG	GG	GG	GG
M1460	chr03	30998037	T	TT	TC	TT	TT	TT	TT	TT	TT	TT	TT	TT	TT	TT	TT
M1461	chr03	30998083	T	TT	TC	TT	TT	TT	TT	TT	TT	TT	TT	TT	TT	TT	TT
M1462	chr03	30998089	G	GG	GG	GG	GG	GG	GG	GG	GG	GG	GG	GG	GG	GG	GG
M1463	chr03	30998103	G	GG	GG	GG	GG	GG	GG	GG	GG	GG	GG	GG	GG	GG	GG
M1464	chr03	31002241	A	GG	AA	GG	GG	GG	GG	GG	GG	GG	GG	GG	GG	GG	GG
M1465	chr03	31002256	T	TT	TG	TT	TT	TT	TT	TT	TT	TT	TT	TT	TT	TT	TT
M1466	chr03	31592734	C	CC	CC	CC	CC	CC	CC	CC	CC	CC	CC	CC	CC	CC	CC
M1467	chr03	31592790	G	GG	GA	GG	GG	GG	GG	GG	GG	GG	GG	GG	GG	GG	GG
M1468	chr03	31592812	C	CC	CC	CC	CC	CC	CC	CC	CC	CC	CC	CC	CC	CC	CC
M1469	chr03	31592838	C	CC	CC	CC	CC	CC	CC	CC	CC	CC	CC	CC	CC	CC	CC
M1470	chr03	31592852	G	GG	GG	GG	GG	GG	GG	GG	GG	GG	GG	GG	GG	GG	GG
M1471	chr03	31592879	A	AA	AG	AA	AA	AA	AA	AA	AA	AA	AA	AA	AA	AA	AA
M1472	chr03	31592905	T	CC	TC	CC	CC	CC	CC	CC	CC	CC	CC	CC	CC	CC	CC
M1473	chr03	31592920	C	CC	CA	CC	CC	CC	CC	CC	CC	CC	CC	CC	CC	CC	CC
M1474	chr03	31996247	G	GG	GG	GG	GG	GG	GG	GG	GG	GG	GG	GG	GG	GG	GG
M1475	chr03	31996251	G	TT	GG	TT	TT	TT	TT	TT	TT	TT	TT	TT	TT	TT	TT
M1476	chr03	31996340	G	AA	GG	AA	AA	AA	AA	AA	AA	AA	AA	AA	AA	AA	AA
M1477	chr03	32969115	T	GG	TG	GG	GG	GG	GG	GG	GG	GG	GG	GG	GG	GG	GG
M1478	chr03	32969173	A	GG	AA	GG	GG	GG	GG	GG	GG	GG	GG	GG	GG	GG	GG
M1479	chr03	32969176	A	GG	AG	GG	GG	GG	GG	GG	GG	GG	GG	GG	GG	GG	GG
M1484	chr03	33511470	G	CC	GG	CC	CC	CC	CC	CC	CC	CC	CC	CC	CC	CC	CC
M1485	chr03	33511491	C	TT	CT	TT	TT	TT	TT	TT	TT	TT	TT	TT	TT	TT	TT
M1486	chr03	33511492	A	GG	AA	GG	GG	GG	GG	GG	GG	GG	GG	GG	GG	GG	GG
M1487	chr03	33511498	C	GG	CC	GG	GG	GG	GG	GG	GG	GG	GG	GG	GG	GG	GG
M1490	chr03	33511512	G	AA	GG	AA	AA	AA	AA	AA	AA	AA	AA	AA	AA	AA	AA
M1491	chr03	33511513	G	AA	GG	AA	AA	AA	AA	AA	AA	AA	AA	AA	AA	AA	AA
M1492	chr03	33511535	G	AA	GG	AA	AA	AA	AA	AA	AA	AA	AA	AA	AA	AA	AA
M1493	chr03	33511548	G	GG	GG	GG	GG	GG	GG	GG	GG	GG	GG	GG	GG	GG	GG
M1494	chr03	33511553	G	AA	GG	AA	AA	AA	AA	AA	AA	AA	AA	AA	AA	AA	AA
M1495	chr03	33946020	C	AA	CC	AA	AA	AA	AA	AA	AA	AA	AA	AA	AA	AA	AA
M1496	chr03	33946143	C	AA	CC	AA	AA	AA	AA	AA	AA	AA	AA	AA	AA	AA	AA
M1498	chr03	33946170	C	TT	CC	TT	TT	TT	TT	TT	TT	TT	TT	TT	TT	TT	TT
M1499	chr03	33946202	C	TT	CC	TT	TT	TT	TT	TT	TT	TT	TT	TT	TT	TT	TT
M1500	chr03	34273570	C	CC	CC	CC	CC	CC	CC	CC	CC	CC	CC	CC	CC	CC	CC
M1501	chr03	34273598	A	AA	AG	AA	AA	AA	AA	AA	AA	AA	AA	AA	AA	AA	AA
M1502	chr03	34273609	C	TT	CC	TT	TT	TT	TT	TT	TT	TT	TT	TT	TT	TT	TT
M1503	chr03	34273636	G	GG	GG	GG	GG	GG	GG	GG	GG	GG	GG	GG	GG	GG	GG
M1504	chr03	34273663	T	AA	TT	AA	AA	AA	AA	AA	AA	AA	AA	AA	AA	AA	AA
M1505	chr03	34273694	T	CC	TC	CC	CC	CC	CC	CC	CC	CC	CC	CC	CC	CC	CC
M1506	chr03	35193950	A	AA	AG	AA	AA	AA	AA	AA	AA	AA	AA	AA	AA	AA	AA
M1507	chr03	35193954	A	AA	AA	AA	AA	AA	AA	AA	AA	AA	AA	AA	AA	AA	AA
M1508	chr03	35485188	C	CC	CC	CC	CC	CC	CC	CC	CC	CC	CC	CC	CC	CC	CC
M1509	chr03	35485290	C	TT	CT	TT	TT	TT	TT	TT	TT	TT	TT	TT	TT	TT	TT
M1510	chr03	35693411	A	GG	AA	GG	GG	GG	GG	GG	GG	GG	GG	GG	GG	GG	GG
M1511	chr03	35693426	A	GG	AA	GG	GG	GG	GG	GG	GG	GG	GG	GG	GG	GG	GG
M1512	chr03	35693448	C	CC	CC	CC	CC	CC	CC	CC	CC	CC	CC	CC	CC	CC	CC
M1513	chr03	35693462	A	CC	AA	CC	CC	CC	CC	CC	CC	CC	CC	CC	CC	CC	CC
M1514	chr03	35693545	A	AA	AA	AA	AA	AA	AA	AA	AA	AA	AA	AA	AA	AA	AA
M1515	chr03	35694174	G	AA	GA	AA	AA	AA	AA	AA	AA	AA	AA	AA	AA	AA	AA
M1516	chr03	35694181	G	GG	GG	GG	GG	GG	GG	GG	GG	GG	GG	GG	GG	GG	GG
M1517	chr03	35694185	A	AA	AA	AA	AA	AA	AA	AA	AA	AA	AA	AA	AA	AA	AA
M1518	chr03	35694196	T	CC	TC	CC	CC	CC	CC	CC	CC	CC	CC	CC	CC	CC	CC
M1519	chr03	35694198	C	CC	CC	CC	CC	CC	CC	CC	CC	CC	CC	CC	CC	CC	CC
M1520	chr03	35694259	T	TT	TT	TT	TT	TT	TT	TT	TT	TT	TT	TT	TT	TT	TT
M1521	chr03	35694279	A	AA	AA	AA	AA	AA	AA	AA	AA	AA	AA	AA	AA	AA	AA
M1522	chr03	35694280	T	TT	TT	TT	TT	TT	TT	TT	TT	TT	TT	TT	TT	TT	TT
M1523	chr03	35694357	T	TT	TT	TT	TT	TT	TT	TT	TT	TT	TT	TT	TT	TT	TT
M1524	chr03	35694369	A	GG	AG	GG	GG	GG	GG	GG	GG	GG	GG	GG	GG	GG	GG
M1525	chr03	35694375	T	TT	TT	TT	TT	TT	TT	TT	TT	TT	TT	TT	TT	TT	TT
M1526	chr03	35745932	C	CC	CC	CC	CC	CC	CC	CC	CC	CC	CC	CC	CC	CC	CC
M1527	chr03	35745984	G	GG	GG	GG	GG	GG	GG	GG	GG	GG	GG	GG	GG	GG	GG
M1528	chr03	36101974	G	AA	GG	AA	AA	AA	AA	AA	AA	AA	AA	AA	AA	AA	AA
M1529	chr03	36101979	C	CC	CC	CC	CC	CC	CC	CC	CC	CC	CC	CC	CC	CC	CC
M1530	chr03	36102069	G	AA	GG	AA	AA	AA	AA	AA	AA	AA	AA	AA	AA	AA	AA
M1531	chr03	36102109	A	TT	AA	TT	TT	TT	TT	TT	TT	TT	TT	TT	TT	TT	TT
M1532	chr03	36102121	A	GG	AA	GG	GG	GG	GG	GG	GG	GG	GG	GG	GG	GG	GG
M1533	chr04	332258	G	GG	GG	GG	GG	GG	GG	GG	GG	GG	GG	GG	GG	GG	GG
M1534	chr04	332314	G	AA	GG	AA	AA	AA	AA	AA	AA	AA	AA	AA	GG	GG	GG
M1535	chr04	332338	T	CC	TT	CC	CC	CC	CC	CC	CC	CC	CC	CC	TT	TT	TT
M1536	chr04	1071853	T	TT	TT	TT	TT	TT	TT	TT	TT	TT	TT	TT	TT	TT	TT
M1537	chr04	1071917	T	TT	TT	TT	TT	TT	TT	TT	TT	TT	TT	TT	TT	TT	TT
M1538	chr04	1071947	G	GG	GG	GG	GG	GG	GG	GG	GG	GG	GG	GG	GG	GG	GG
M1539	chr04	1071952	C	CC	CC	CC	CC	CC	CC	CC	CC	CC	CC	CC	CC	CC	CC
M1540	chr04	1071977	C	CC	CC	CC	CC	CC	CC	CC	CC	CC	CC	CC	CC	CC	CC
M1541	chr04	1071978	C	CC	CC	CC	CC	CC	CC	CC	CC	CC	CC	CC	CC	CC	CC
M1542	chr04	1072005	T	TT	CC	TT	TT	TT	TT	TT	TT	TT	TT	TT	CC	CC	CC
M1543	chr04	2389339	G	CC	CC	CC	CC	CC	CC	CC	CC	CC	CC	CC	CC	CC	CC
M1544	chr04	2389347	A	GG	GG	GG	GG	GG	GG	GG	GG	GG	GG	GG	GG	GG	GG
M1545	chr04	2389349	C	CC	CC	CC	CC	CC	CC	CC	CC	CC	CC	CC	CC	CC	CC
M1546	chr04	2389376	T	TT	TT	TT	TT	TT	TT	TT	TT	TT	TT	TT	TT	TT	TT
M1547	chr04	2389389	G	GG	GG	GG	GG	GG	GG	GG	GG	GG	GG	GG	GG	GG	GG
M1548	chr04	2389452	T	TT	CC	TT	TT	TT	TT	TT	TT	TT	TT	TT	CC	CC	CC
M1549	chr04	2389457	A	AA	AA	AA	AA	AA	AA	AA	AA	AA	AA	AA	AA	AA	AA
M1550	chr04	2389480	C	CC	CC	CC	CC	CC	CC	CC	CC	CC	CC	CC	CC	CC	CC
M1551	chr04	4559015	C	CC	CC	CC	CC	CC	CC	CC	CC	CC	CC	CC	NN	NN	NN
M1552	chr04	4559032	T	TT	TT	TT	TT	TT	TT	TT	TT	TT	TT	TT	NN	NN	NN
M1553	chr04	4559037	A	AA	AA	AA	AA	AA	AA	AA	AA	AA	AA	AA	NN	NN	NN
M1554	chr04	4559051	A	AA	AA	AA	AA	AA	AA	AA	AA	AA	AA	AA	NN	NN	NN
M1555	chr04	4559056	C	CC	CC	CC	CC	CC	CC	CC	CC	CC	CC	CC	NN	NN	NN
M1556	chr04	4559093	C	CC	CC	CC	CC	CC	CC	CC	CC	CC	CC	CC	NN	NN	NN
M1557	chr04	4559102	A	AA	AA	AA	AA	AA	AA	AA	AA	AA	AA	AA	NN	NN	NN
M1558	chr04	4559108	C	CC	CC	CC	CC	CC	CC	CC	CC	CC	CC	CC	NN	NN	NN
M1559	chr04	4559143	T	TT	TT	TT	TT	TT	TT	TT	TT	TT	TT	TT	NN	NN	NN
M1560	chr04	4559168	G	GG	GG	GG	GG	GG	GG	GG	GG	GG	GG	GG	NN	NN	NN
M1561	chr04	4559211	A	TT	AA	TT	TT	TT	TT	TT	TT	TT	TT	TT	NN	NN	NN
M1562	chr04	4559212	T	TT	AA	TT	TT	TT	TT	TT	TT	TT	TT	TT	NN	NN	NN
M1563	chr04	4559224	G	GG	GG	GG	GG	GG	GG	GG	GG	GG	GG	GG	NN	NN	NN
M1564	chr04	4562962	C	CC	CC	CC	CC	CC	CC	CC	CC	CC	CC	CC	NN	NN	NN
M1565	chr04	4562973	A	AA	AA	AA	AA	AA	AA	AA	AA	AA	AA	AA	NN	NN	NN
M1566	chr04	4562985	A	AA	AA	AA	AA	AA	AA	AA	AA	AA	AA	AA	NN	NN	NN
M1567	chr04	4562986	T	TT	TT	TT	TT	TT	TT	TT	TT	TT	TT	TT	NN	NN	NN
M1568	chr04	4563011	T	TT	TT	TT	TT	TT	TT	TT	TT	TT	TT	TT	NN	NN	NN
M1569	chr04	4563043	T	TT	TT	TT	TT	TT	TT	TT	TT	TT	TT	TT	NN	NN	NN
M1570	chr04	4563084	G	GG	GG	GG	GG	GG	GG	GG	GG	GG	GG	GG	NN	NN	NN
M1571	chr04	4563097	T	TT	TT	TT	TT	TT	TT	TT	TT	TT	TT	TT	NN	NN	NN
M1572	chr04	4563130	A	GG	GG	GG	GG	GG	GG	GG	GG	GG	GG	GG	NN	NN	NN
M1573	chr04	4563135	G	GG	GG	GG	GG	GG	GG	GG	GG	GG	GG	GG	NN	NN	NN
M1574	chr04	4563152	G	GG	GG	GG	GG	GG	GG	GG	GG	GG	GG	GG	NN	NN	NN
M1575	chr04	5191024	T	TT	TT	TT	TT	TT	TT	TT	TT	TT	TT	TT	TT	TT	TT
M1576	chr04	5191026	G	GG	GG	GG	GG	GG	GG	GG	GG	GG	GG	GG	GG	GG	GG
M1577	chr04	5191051	T	TT	TT	TT	TT	TT	TT	TT	TT	TT	TT	TT	TT	TT	TT
M1578	chr04	5191080	C	CC	CC	CC	CC	CC	CC	CC	CC	CC	CC	CC	CC	CC	CC
M1579	chr04	5191105	G	GG	GG	GG	GG	GG	GG	GG	GG	GG	GG	GG	GG	GG	GG
M1580	chr04	5191107	A	AA	AA	AA	AA	AA	AA	AA	AA	AA	AA	AA	AA	AA	AA
M1581	chr04	5191118	G	GG	GG	GG	GG	GG	GG	GG	GG	GG	GG	GG	GG	GG	GG
M1582	chr04	5191125	T	TT	TT	TT	TT	TT	TT	TT	TT	TT	TT	TT	TT	TT	TT
M1583	chr04	5191129	T	GG	TG	GG	GG	GG	GG	GG	GG	GG	GG	GG	TT	TT	TT
M1584	chr04	5191188	C	CC	CC	CC	CC	CC	CC	CC	CC	CC	CC	CC	CC	CC	CC
M1585	chr04	5191197	G	AA	GG	AA	AA	AA	AA	AA	AA	AA	AA	AA	GG	GG	GG
M1586	chr04	5475928	A	GG	AG	GG	GG	GG	GG	GG	GG	GG	GG	GG	GG	GG	GG
M1587	chr04	5475954	T	AA	TA	AA	AA	AA	AA	AA	AA	AA	AA	AA	AA	AA	AA
M1588	chr04	5475982	C	TT	CC	TT	TT	TT	TT	TT	TT	TT	TT	TT	TT	TT	TT
M1590	chr04	5476006	A	TT	AT	TT	TT	TT	TT	TT	TT	TT	TT	TT	TT	TT	TT
M1591	chr04	5476037	A	GG	AG	GG	GG	GG	GG	GG	GG	GG	GG	GG	GG	GG	GG
M1592	chr04	5476061	A	TT	AA	TT	TT	TT	TT	TT	TT	TT	TT	TT	TT	TT	TT
M1593	chr04	5476062	G	GG	GG	GG	GG	GG	GG	GG	GG	GG	GG	GG	GG	GG	GG
M1594	chr04	5476095	C	CC	CC	CC	CC	CC	CC	CC	CC	CC	CC	CC	CC	CC	CC
M1595	chr04	5476100	G	GG	GG	GG	GG	GG	GG	GG	GG	GG	GG	GG	GG	GG	GG
M1596	chr04	5774450	T	TT	TT	TT	TT	TT	TT	TT	TT	TT	TT	TT	TT	TT	TT
M1597	chr04	5774461	C	CC	CC	CC	CC	CC	CC	CC	CC	CC	CC	CC	CC	CC	CC
M1598	chr04	5774512	G	GG	GG	GG	GG	GG	GG	GG	GG	GG	GG	GG	GG	GG	GG
M1599	chr04	5774518	T	TT	TT	TT	TT	TT	TT	TT	TT	TT	TT	TT	TT	TT	TT
M1600	chr04	5774561	T	TT	TT	TT	TT	TT	TT	TT	TT	TT	TT	TT	TT	TT	TT
M1601	chr04	5774574	A	AA	AA	AA	AA	AA	AA	AA	AA	AA	AA	AA	AA	AA	AA
M1602	chr04	5774606	T	TT	TT	TT	TT	TT	TT	TT	TT	TT	TT	TT	TT	TT	TT
M1603	chr04	6388095	G	GG	GG	GG	GG	GG	GG	GG	GG	GG	GG	GG	GG	GG	GG
M1604	chr04	6388110	G	GG	GG	GG	GG	GG	GG	GG	GG	GG	GG	GG	GG	GG	GG
M1605	chr04	6388118	A	AA	AA	AA	AA	AA	AA	AA	AA	AA	AA	AA	AA	AA	AA
M1606	chr04	6388120	G	GG	GG	GG	GG	GG	GG	GG	GG	GG	GG	GG	GG	GG	GG
M1607	chr04	6388127	T	TT	TT	TT	TT	TT	TT	TT	TT	TT	TT	TT	TT	TT	TT
M1608	chr04	6388129	A	AA	AA	AA	AA	AA	AA	AA	AA	AA	AA	AA	AA	AA	AA
M1609	chr04	6388130	T	TT	TT	TT	TT	TT	TT	TT	TT	TT	TT	TT	TT	TT	TT
M1610	chr04	6388139	A	AA	AA	AA	AA	AA	AA	AA	AA	AA	AA	AA	AA	AA	AA
M1611	chr04	6388146	G	GG	GG	GG	GG	GG	GG	GG	GG	GG	GG	GG	GG	GG	GG
M1612	chr04	6388167	G	GG	GG	GG	GG	GG	GG	GG	GG	GG	GG	GG	GG	GG	GG
M1613	chr04	6388174	G	GG	GG	GG	GG	GG	GG	GG	GG	GG	GG	GG	GG	GG	GG
M1614	chr04	6388221	G	GG	GG	GG	GG	GG	GG	GG	GG	GG	GG	GG	GG	GG	GG
M1615	chr04	6388226	A	CC	CC	CC	CC	CC	CC	CC	CC	CC	CC	CC	CC	CC	CC
M1616	chr04	6388263	A	AA	AC	AA	AA	AA	AA	AA	AA	AA	AA	AA	AA	AA	AA
M1617	chr04	6388308	T	TT	TT	TT	TT	TT	TT	TT	TT	TT	TT	TT	TT	TT	TT
M1618	chr04	6574536	G	TT	GG	TT	TT	TT	TT	TT	TT	TT	TT	TT	TT	TT	TT
M1619	chr04	6574571	C	TT	CC	TT	TT	TT	TT	TT	TT	TT	TT	TT	TT	TT	TT
M1620	chr04	6574602	T	CC	TC	CC	CC	CC	CC	CC	CC	CC	CC	CC	CC	CC	CC
M1621	chr04	6574609	A	GG	AG	GG	GG	GG	GG	GG	GG	GG	GG	GG	GG	GG	GG
M1622	chr04	6574615	C	CC	CC	CC	CC	CC	CC	CC	CC	CC	CC	CC	CC	CC	CC
M1623	chr04	6574644	G	AA	GA	AA	AA	AA	AA	AA	AA	AA	AA	AA	AA	AA	AA
M1624	chr04	6574688	G	CC	GG	CC	CC	CC	CC	CC	CC	CC	CC	CC	CC	CC	CC
M1625	chr04	6574691	C	CC	CC	CC	CC	CC	CC	CC	CC	CC	CC	CC	CC	CC	CC
M1626	chr04	6574692	A	GG	AA	GG	GG	GG	GG	GG	GG	GG	GG	GG	GG	GG	GG
M1627	chr04	6574712	C	CC	CC	CC	CC	CC	CC	CC	CC	CC	CC	CC	CC	CC	CC
M1628	chr04	6903106	G	GG	GG	GG	GG	GG	GG	GG	GG	GG	GG	GG	GG	GG	GG
M1629	chr04	6907477	C	CC	CC	CC	CC	CC	CC	CC	CC	CC	CC	CC	CC	CC	CC
M1630	chr04	6915721	C	CC	CC	CC	CC	CC	CC	CC	CC	CC	CC	CC	CC	CC	CC
M1631	chr04	6915758	C	CC	CT	CC	CC	CC	CC	CC	CC	CC	CC	CC	CC	CC	CC
M1632	chr04	6915759	T	TT	TT	TT	TT	TT	TT	TT	TT	TT	TT	TT	TT	TT	TT
M1633	chr04	6915801	G	AA	GG	AA	AA	AA	AA	AA	AA	AA	AA	AA	AA	AA	AA
M1634	chr04	6937658	G	GG	GG	GG	GG	GG	GG	GG	GG	GG	GG	GG	GG	GG	GG
M1635	chr04	6937764	T	GG	TT	GG	GG	GG	GG	GG	GG	GG	GG	GG	GG	GG	GG
M1636	chr04	6937837	T	CC	TT	CC	CC	CC	CC	CC	CC	CC	CC	CC	CC	CC	CC
M1637	chr04	6937843	A	GG	AA	GG	GG	GG	GG	GG	GG	GG	GG	GG	GG	GG	GG
M1638	chr04	6941199	G	CC	GG	CC	CC	CC	CC	CC	CC	CC	CC	CC	CC	CC	CC
M1639	chr04	6941243	C	TT	CC	TT	TT	TT	TT	TT	TT	TT	TT	TT	TT	TT	TT
M1640	chr04	6941745	A	TT	AA	TT	TT	TT	TT	TT	TT	TT	TT	TT	TT	TT	TT
M1641	chr04	6941852	C	AA	CC	AA	AA	AA	AA	AA	AA	AA	AA	AA	AA	AA	AA
M1644	chr04	6942353	T	CC	TT	CC	CC	CC	CC	CC	CC	CC	CC	CC	CC	CC	CC
M1645	chr04	6942354	G	TT	GG	TT	TT	TT	TT	TT	TT	TT	TT	TT	TT	TT	TT
M1646	chr04	6942449	C	CC	CC	CC	CC	CC	CC	CC	CC	CC	CC	CC	CC	CC	CC
M1647	chr04	6942503	C	CC	CC	CC	CC	CC	CC	CC	CC	CC	CC	CC	CC	CC	CC
M1648	chr04	6942614	T	CC	TT	CC	CC	CC	CC	CC	CC	CC	CC	CC	CC	CC	CC
M1649	chr04	6949819	T	TT	TT	TT	TT	TT	TT	TT	TT	TT	TT	TT	TT	TT	TT
M1650	chr04	6967066	A	GG	AA	GG	GG	GG	GG	GG	GG	GG	GG	GG	GG	GG	GG
M1651	chr04	6967074	A	GG	AA	GG	GG	GG	GG	GG	GG	GG	GG	GG	GG	GG	GG
M1652	chr04	6967160	C	CC	CC	CC	CC	CC	CC	CC	CC	CC	CC	CC	CC	CC	CC
M1653	chr04	6967161	C	CC	CC	CC	CC	CC	CC	CC	CC	CC	CC	CC	CC	CC	CC
M1654	chr04	6967173	G	GG	GG	GG	GG	GG	GG	GG	GG	GG	GG	GG	GG	GG	GG
M1655	chr04	6967530	G	TT	GG	TT	TT	TT	TT	TT	TT	TT	TT	TT	TT	TT	TT
M1656	chr04	6967536	G	GG	GG	GG	GG	GG	GG	GG	GG	GG	GG	GG	GG	GG	GG
M1657	chr04	6967545	C	CC	CC	CC	CC	CC	CC	CC	CC	CC	CC	CC	CC	CC	CC
M1658	chr04	6967555	G	AA	AA	AA	AA	AA	AA	AA	AA	AA	AA	AA	AA	AA	AA
M1659	chr04	6967578	A	AA	AG	AA	AA	AA	AA	AA	AA	AA	AA	AA	AA	AA	AA
M1660	chr04	6967598	T	TT	TG	TT	TT	TT	TT	TT	TT	TT	TT	TT	TT	TT	TT
M1661	chr04	6967599	A	AA	AT	AA	AA	AA	AA	AA	AA	AA	AA	AA	AA	AA	AA
M1662	chr04	6967608	T	TT	TC	TT	TT	TT	TT	TT	TT	TT	TT	TT	TT	TT	TT
M1663	chr04	6967617	G	GG	GA	GG	GG	GG	GG	GG	GG	GG	GG	GG	GG	GG	GG
M1664	chr04	6967675	G	GG	GA	GG	GG	GG	GG	GG	GG	GG	GG	GG	GG	GG	GG
M1665	chr04	6967680	C	CC	CG	CC	CC	CC	CC	CC	CC	CC	CC	CC	CC	CC	CC
M1666	chr04	6968334	T	TT	TG	TT	TT	TT	TT	TT	TT	TT	TT	TT	TT	TT	TT
M1667	chr04	6968338	A	AA	AG	AA	AA	AA	AA	AA	AA	AA	AA	AA	AA	AA	AA
M1668	chr04	6968339	G	GG	GA	GG	GG	GG	GG	GG	GG	GG	GG	GG	GG	GG	GG
M1669	chr04	6968371	T	TT	TC	TT	TT	TT	TT	TT	TT	TT	TT	TT	TT	TT	TT
M1670	chr04	6968387	T	TT	TC	TT	TT	TT	TT	TT	TT	TT	TT	TT	TT	TT	TT
M1671	chr04	6968439	C	CC	CA	CC	CC	CC	CC	CC	CC	CC	CC	CC	CC	CC	CC
M1672	chr04	6968468	C	CC	CC	CC	CC	CC	CC	CC	CC	CC	CC	CC	CC	CC	CC
M1673	chr04	6968474	A	AA	AA	AA	AA	AA	AA	AA	AA	AA	AA	AA	AA	NN	NN
M1674	chr04	6968792	G	GG	GG	GG	GG	GG	GG	GG	GG	GG	GG	GG	GG	GG	GG
M1675	chr04	6968795	C	CC	CC	CC	CC	CC	CC	CC	CC	CC	CC	CC	CC	CC	CC
M1676	chr04	6968797	T	TT	TT	TT	TT	TT	TT	TT	TT	TT	TT	TT	TT	TT	TT
M1677	chr04	6968808	C	CC	CC	CC	CC	CC	CC	CC	CC	CC	CC	CC	CC	CC	CC
M1678	chr04	6968812	G	GG	GG	GG	GG	GG	GG	GG	GG	GG	GG	GG	GG	GG	GG
M1679	chr04	6968818	G	GG	GG	GG	GG	GG	GG	GG	GG	GG	GG	GG	GG	GG	GG
M1680	chr04	6968824	G	GG	GG	GG	GG	GG	GG	GG	GG	GG	GG	GG	GG	GG	GG
M1681	chr04	6968841	C	CC	CC	CC	CC	CC	CC	CC	CC	CC	CC	CC	CC	CC	CC
M1682	chr04	6968842	G	GG	GG	GG	GG	GG	GG	GG	GG	GG	GG	GG	GG	GG	GG
M1683	chr04	6968848	C	CC	CC	CC	NN	CC	CC	CC	CC	CC	CC	CC	CC	CC	CC
M1684	chr04	6968854	A	AA	AA	AA	AA	AA	AA	AA	AA	AA	AA	AA	AA	AA	AA
M1685	chr04	6968857	G	GG	GG	GG	GG	GG	GG	GG	GG	GG	GG	GG	GG	GG	GG
M1686	chr04	6968875	C	CC	CC	CC	CC	CC	CC	CC	CC	CC	CC	CC	CC	CC	CC
M1687	chr04	6968879	A	CC	CC	CC	CC	CC	CC	CC	CC	CC	CC	CC	CC	CC	CC
M1688	chr04	6968887	G	GG	GG	GG	GG	GG	GG	GG	GG	GG	GG	GG	GG	GG	GG
M1689	chr04	6968893	A	AA	AA	AA	AA	AA	AA	AA	AA	AA	AA	AA	AA	AA	AA
M1690	chr04	6968897	T	TT	TT	TT	TT	TT	TT	TT	TT	TT	TT	TT	TT	TT	TT
M1691	chr04	6968901	C	CC	CC	CC	CC	CC	CC	CC	CC	CC	CC	CC	CC	CC	CC
M1692	chr04	6968908	C	CC	CC	CC	CC	CC	CC	CC	CC	CC	CC	CC	CC	CC	CC
M1693	chr04	6968911	G	GG	GG	GG	GG	GG	GG	GG	GG	GG	GG	GG	GG	GG	GG
M1694	chr04	6968956	A	AA	AA	AA	AA	AA	AA	AA	AA	AA	AA	AA	AA	AA	AA
M1695	chr04	6968957	C	CC	CC	CC	CC	CC	CC	CC	CC	CC	CC	CC	CC	CC	CC
M1696	chr04	6968997	G	GG	GG	GG	GG	GG	GG	GG	GG	GG	GG	GG	GG	GG	GG
M1697	chr04	6969006	G	GG	GG	GG	GG	GG	GG	GG	GG	GG	GG	GG	GG	GG	GG
M1698	chr04	7241348	A	GG	AA	GG	GG	GG	GG	GG	GG	GG	GG	GG	GG	GG	GG
M1699	chr04	7241373	G	GG	GG	GG	GG	GG	GG	GG	GG	GG	GG	GG	GG	GG	GG
M1700	chr04	7241376	G	GG	GG	GG	GG	GG	GG	GG	GG	GG	GG	GG	GG	GG	GG
M1701	chr04	7241382	T	AA	TT	AA	AA	AA	AA	AA	AA	AA	AA	AA	AA	AA	AA
M1702	chr04	7241397	C	CC	CC	CC	CC	CC	CC	CC	CC	CC	CC	CC	CC	CC	CC
M1703	chr04	7242899	T	TT	TT	TT	TT	TT	TT	TT	TT	TT	TT	TT	TT	TT	TT
M1704	chr04	7242945	T	TT	TT	TT	TT	TT	TT	TT	TT	TT	TT	TT	TT	TT	TT
M1705	chr04	7242951	G	TT	GG	TT	TT	TT	TT	TT	TT	TT	TT	TT	TT	TT	TT
M1706	chr04	7498651	G	AA	GG	AA	AA	AA	AA	AA	AA	AA	AA	AA	AA	AA	AA
M1707	chr04	7498653	G	GG	GG	GG	GG	GG	GG	GG	GG	GG	GG	GG	GG	GG	GG
M1708	chr04	7498721	C	GG	CC	GG	GG	GG	GG	GG	GG	GG	GG	GG	GG	GG	GG
M1709	chr04	7498800	C	CC	CC	CC	CC	CC	CC	CC	CC	CC	CC	CC	CC	CC	CC
M1710	chr04	7902526	G	GG	GG	GG	GG	GG	GG	GG	GG	GG	GG	GG	GG	GG	GG
M1711	chr04	7902557	C	TT	CC	TT	TT	TT	TT	TT	TT	TT	TT	TT	TT	TT	TT
M1712	chr04	7902594	G	CC	GG	CC	CC	CC	CC	CC	CC	CC	CC	CC	CC	CC	CC
M1715	chr04	8481226	A	GG	GG	GG	GG	GG	GG	GG	GG	GG	GG	GG	GG	GG	GG
M1716	chr04	8481256	A	CC	AA	CC	CC	CC	CC	CC	CC	CC	CC	CC	CC	CC	CC
M1717	chr04	8481317	T	CC	TT	CC	CC	CC	CC	CC	CC	CC	CC	CC	CC	CC	CC
M1718	chr04	8481324	T	CC	TT	CC	CC	CC	CC	CC	CC	CC	CC	CC	CC	CC	CC
M1719	chr04	8481344	T	CC	CC	CC	CC	CC	CC	CC	CC	CC	CC	CC	CC	CC	CC
M1720	chr04	8481397	G	GG	GG	GG	GG	GG	GG	GG	GG	GG	GG	GG	GG	GG	GG
M1721	chr04	8771472	A	GG	AG	GG	GG	GG	GG	GG	GG	GG	GG	GG	GG	GG	GG
M1722	chr04	8771533	A	GG	AG	GG	GG	GG	GG	GG	GG	GG	GG	GG	GG	GG	GG
M1723	chr04	8771569	G	AA	GG	AA	AA	AA	AA	AA	AA	AA	AA	AA	AA	AA	AA
M1724	chr04	8771636	A	GG	AG	GG	GG	GG	GG	GG	GG	GG	GG	GG	GG	GG	GG
M1725	chr04	9275379	G	AA	GG	AA	AA	AA	AA	AA	AA	AA	AA	AA	AA	AA	AA
M1726	chr04	9275420	C	AA	CC	AA	AA	AA	AA	AA	AA	AA	AA	AA	AA	AA	AA
M1727	chr04	9275443	A	TT	AT	TT	TT	TT	TT	TT	TT	TT	TT	TT	TT	TT	TT
M1728	chr04	9275449	G	GG	GG	GG	GG	GG	GG	GG	GG	GG	GG	GG	GG	GG	GG
M1729	chr04	9275464	G	GG	GG	GG	GG	GG	GG	GG	GG	GG	GG	GG	GG	GG	GG
M1730	chr04	9275513	A	TT	AA	TT	TT	TT	TT	TT	TT	TT	TT	TT	TT	TT	TT
M1731	chr04	9275517	C	TT	CC	TT	TT	TT	TT	TT	TT	TT	TT	TT	TT	TT	TT
M1732	chr04	9647998	T	CC	TC	CC	CC	CC	CC	CC	CC	CC	CC	CC	CC	CC	CC
M1733	chr04	9648048	G	AA	GG	AA	AA	AA	AA	AA	AA	AA	AA	AA	AA	AA	AA
M1734	chr04	9648075	T	CC	TC	CC	CC	CC	CC	CC	CC	CC	CC	CC	CC	CC	CC
M1735	chr04	9885070	G	AA	GG	AA	AA	AA	AA	AA	AA	AA	AA	AA	AA	AA	AA
M1736	chr04	9885175	A	CC	AA	CC	CC	CC	CC	CC	CC	CC	CC	CC	CC	CC	CC
M1737	chr04	10017485	A	AA	AA	AA	AA	AA	AA	AA	AA	AA	AA	AA	AA	AA	AA
M1738	chr04	10017494	G	GG	GG	GG	GG	GG	GG	GG	GG	GG	GG	GG	GG	GG	GG
M1739	chr04	10017513	A	AA	AA	AA	AA	AA	AA	AA	AA	AA	AA	AA	AA	AA	AA
M1740	chr04	10017514	T	CC	TC	CC	CC	CC	CC	CC	CC	CC	CC	CC	CC	CC	CC
M1741	chr04	10017570	T	TT	TT	TT	TT	TT	TT	TT	TT	TT	TT	TT	TT	TT	TT
M1744	chr04	10698064	G	AA	GG	AA	AA	AA	AA	AA	AA	AA	AA	AA	AA	AA	AA
M1745	chr04	10698076	G	GG	GG	GG	GG	GG	GG	GG	GG	GG	GG	GG	GG	GG	GG
M1746	chr04	10698115	A	CC	AA	CC	CC	CC	CC	CC	CC	CC	CC	CC	CC	CC	CC
M1747	chr04	10698194	C	TT	CC	TT	TT	TT	TT	TT	TT	TT	TT	TT	TT	TT	TT
M1748	chr04	10980349	G	AA	GG	AA	AA	AA	AA	AA	AA	AA	AA	AA	AA	AA	AA
M1749	chr04	10980410	T	AA	TT	AA	AA	AA	AA	AA	AA	AA	AA	AA	AA	AA	AA
M1750	chr04	10980476	T	GG	TT	GG	GG	GG	GG	GG	GG	GG	GG	GG	GG	GG	GG
M1751	chr04	10980507	G	GG	GG	GG	GG	GG	GG	GG	GG	GG	GG	GG	GG	GG	GG
M1752	chr04	11237092	A	CC	AC	CC	CC	CC	CC	CC	CC	CC	CC	CC	CC	CC	CC
M1753	chr04	11237144	C	AA	CC	AA	AA	AA	AA	AA	AA	AA	AA	AA	AA	AA	AA
M1754	chr04	11736065	C	TT	CT	TT	TT	TT	TT	TT	TT	TT	TT	TT	TT	TT	TT
M1755	chr04	11736105	C	CC	CC	CC	CC	CC	CC	CC	CC	CC	CC	CC	CC	CC	CC
M1756	chr04	11736122	G	GG	GG	GG	GG	GG	GG	GG	GG	GG	GG	GG	GG	GG	GG
M1757	chr04	11736127	C	TT	CC	TT	TT	TT	TT	TT	TT	TT	TT	TT	TT	TT	TT
M1758	chr04	11736142	C	CC	CC	CC	CC	CC	CC	CC	NN	CC	CC	CC	CC	CC	CC
M1759	chr04	11736184	C	TT	CC	TT	TT	TT	TT	TT	TT	TT	TT	TT	TT	TT	TT
M1760	chr04	11736203	C	TT	CC	TT	TT	TT	TT	TT	TT	TT	TT	TT	TT	TT	TT
M1761	chr04	11736208	C	TT	CC	TT	TT	TT	TT	TT	TT	TT	TT	TT	TT	TT	TT
M1762	chr04	11736253	G	GG	GG	GG	GG	GG	GG	GG	GG	GG	GG	GG	GG	GG	GG
M1763	chr04	11736256	G	AA	GA	AA	AA	AA	AA	AA	AA	AA	AA	AA	AA	AA	AA
M1764	chr04	11736273	G	GG	GG	GG	GG	GG	GG	GG	GG	GG	GG	GG	GG	GG	GG
M1765	chr04	11736276	T	CC	TC	CC	CC	CC	CC	CC	CC	CC	CC	CC	CC	CC	CC
M1766	chr04	11736280	T	CC	TC	CC	CC	CC	CC	CC	CC	CC	CC	CC	CC	CC	CC
M1767	chr04	11772008	G	GG	GG	GG	GG	GG	GG	GG	GG	GG	GG	GG	GG	GG	GG
M1768	chr04	11772091	G	AA	GG	AA	AA	AA	AA	AA	AA	AA	AA	AA	AA	AA	AA
M1769	chr04	11772092	T	TA	TT	TT	TA	TA	TA	TA	TA	TA	TT	TT	TT	TA	TT
M1770	chr04	11772124	C	CC	CC	CC	CC	CC	CC	CC	CC	CC	CC	CC	CC	CC	CC
M1771	chr04	12149956	C	CC	CC	CC	CC	CC	CC	CC	CC	CC	CC	CC	CC	CC	CC
M1772	chr04	12149961	C	CC	CC	CC	CC	CC	CC	CC	CC	CC	CC	CC	CC	CC	CC
M1773	chr04	12150007	G	GG	GG	GG	GG	GG	GG	GG	GG	GG	GG	GG	GG	GG	GG
M1774	chr04	12150008	A	AA	AA	AA	AA	AA	AA	AA	AA	AA	AA	AA	AA	AA	AA
M1775	chr04	12150020	G	GG	GG	GG	GG	GG	GG	GG	GG	GG	GG	GG	GG	GG	GG
M1776	chr04	12150051	T	TT	TT	TT	TT	TT	TT	TT	TT	TT	TT	TT	TT	TT	TT
M1777	chr04	12150081	G	AA	GG	AA	AA	AA	AA	AA	AA	AA	AA	AA	AA	AA	AA
M1778	chr04	12150087	G	AA	GG	AA	AA	AA	AA	AA	AA	AA	AA	AA	AA	AA	AA
M1779	chr04	12150098	T	CC	TT	CC	CC	CC	CC	CC	CC	CC	CC	CC	CC	CC	CC
M1780	chr04	12150102	T	TT	TT	TT	TT	TT	TT	TT	TT	TT	TT	TT	TT	TT	TT
M1781	chr04	12150113	A	GG	AA	GG	GG	GG	GG	GG	GG	GG	GG	GG	GG	GG	GG
M1782	chr04	12150121	C	CC	CC	CC	CC	CC	CC	CC	CC	CC	CC	CC	CC	CC	CC
M1783	chr04	12150138	A	CC	AA	CC	CC	CC	CC	CC	CC	CC	CC	CC	CC	CC	CC
M1784	chr04	12150149	A	AA	AA	AA	AA	AA	AA	AA	AA	AA	AA	AA	AA	AA	AA
M1785	chr04	12150153	A	AA	AA	AA	AA	AA	AA	AA	AA	AA	AA	AA	AA	AA	AA
M1786	chr04	12150163	C	CC	CC	CC	CC	CC	CC	CC	CC	CC	CC	CC	CC	CC	CC
M1787	chr04	12538721	G	GG	GG	GG	GG	GG	GG	GG	GG	GG	GG	GG	GG	GG	GG
M1788	chr04	12538726	G	CC	GG	CC	CC	CC	CC	CC	CC	CC	CC	CC	CC	CC	CC
M1789	chr04	12538729	C	TT	CC	TT	TT	TT	TT	TT	TT	TT	TT	TT	TT	TT	TT
M1790	chr04	12538819	G	GG	GG	GG	GG	GG	GG	GG	GG	GG	GG	GG	GG	GG	GG
M1791	chr04	12538851	G	CC	GG	CC	CC	CC	CC	CC	CC	CC	CC	CC	CC	CC	CC
M1792	chr04	12645474	C	CC	CC	CC	CC	CC	CC	CC	CC	CC	CC	CC	CC	CC	CC
M1793	chr04	12645478	C	CC	CC	CC	CC	CC	CC	CC	CC	CC	CC	CC	CC	CC	CC
M1794	chr04	12645524	C	CC	CC	CC	CC	CC	CC	CC	CC	CC	CC	CC	CC	CC	CC
M1795	chr04	12645527	C	TT	TT	TT	TT	TT	TT	TT	TT	TT	TT	TT	TT	TT	TT
M1796	chr04	12645566	G	AA	GG	AA	AA	AA	AA	AA	AA	AA	AA	AA	AA	AA	AA
M1797	chr04	12645587	C	CC	CC	CC	CC	CC	CC	CC	CC	CC	CC	CC	CC	CC	CC
M1798	chr04	12645604	T	CC	CC	CC	CC	CC	CC	CC	CC	CC	CC	CC	CC	CC	CC
M1799	chr04	12645615	T	CC	TT	CC	CC	CC	CC	CC	CC	CC	CC	CC	CC	CC	CC
M1800	chr04	12645623	G	GG	GG	GG	GG	GG	GG	GG	GG	GG	GG	GG	GG	GG	GG
M1801	chr04	12645674	T	CC	TT	CC	CC	CC	CC	CC	CC	CC	CC	CC	CC	CC	CC
M1802	chr04	13154927	C	CC	NN	CC	CC	CC	CC	CC	CC	CC	CC	CC	CC	CC	CC
M1803	chr04	13154942	T	CC	NN	CC	CC	CC	CC	CC	CC	CC	CC	CC	CC	CC	CC
M1804	chr04	13154990	G	GG	NN	GG	GG	GG	GG	GG	GG	GG	GG	GG	GG	GG	GG
M1805	chr04	13155034	T	CC	NN	CC	CC	CC	CC	CC	CC	CC	CC	CC	CC	CC	CC
M1806	chr04	13156076	C	CC	NN	CC	CC	CC	CC	CC	CC	CC	CC	CC	CC	CC	CC
M1807	chr04	13156090	C	AA	NN	AA	AA	AA	AA	AA	AA	AA	AA	AA	AA	AA	AA
M1808	chr04	13156095	C	CC	NN	CC	CC	CC	CC	CC	CC	CC	CC	CC	CC	CC	CC
M1809	chr04	13156167	T	CC	NN	CC	CC	CC	CC	CC	CC	CC	CC	CC	CC	CC	CC
M1810	chr04	13156192	G	TT	NN	TT	TT	TT	TT	TT	TT	TT	TT	TT	TT	TT	TT
M1811	chr04	13156225	C	CC	NN	CC	CC	CC	CC	CC	CC	CC	CC	CC	CC	CC	CC
M1812	chr04	13156228	T	TT	NN	TT	TT	TT	TT	TT	TT	TT	TT	TT	TT	TT	TT
M1813	chr04	13863597	T	TT	NN	TT	TT	TT	TT	TT	TT	TT	TT	TT	TT	TT	TT
M1814	chr04	13863603	C	CC	NN	CC	CC	CC	CC	CC	CC	CC	CC	CC	CC	CC	CC
M1815	chr04	13863626	A	AA	NN	AA	AA	AA	AA	AA	AA	AA	AA	AA	AA	AA	AA
M1816	chr04	13863667	A	AA	NN	AA	AA	AA	AA	AA	AA	AA	AA	AA	AA	AA	AA
M1817	chr04	13863688	G	GG	NN	GG	GG	GG	GG	GG	GG	GG	GG	GG	GG	GG	GG
M1818	chr04	13863692	T	CC	CC	CC	CC	CC	CC	CC	CC	CC	CC	CC	CC	CC	CC
M1819	chr04	13863759	G	GG	GG	GG	GG	GG	GG	GG	GG	GG	GG	GG	GG	GG	GG
M1820	chr04	13863787	A	AA	GG	AA	AA	AA	AA	AA	AA	AA	AA	AA	AA	AA	AA
M1821	chr04	14130627	T	TT	TC	TT	TT	TT	TT	TT	TT	TT	TT	TT	TT	TT	TT
M1822	chr04	14130628	G	TT	GG	TT	TT	TT	TT	TT	TT	TT	TT	TT	TT	TT	TT
M1823	chr04	14130649	C	TT	CC	TT	TT	TT	TT	TT	TT	TT	TT	TT	TT	TT	TT
M1824	chr04	14130668	G	AA	GA	AA	AA	AA	AA	AA	AA	AA	AA	AA	AA	AA	AA
M1825	chr04	14130671	C	TT	CC	TT	TT	TT	TT	TT	TT	TT	TT	TT	TT	TT	TT
M1826	chr04	14130717	T	AA	TA	AA	AA	AA	AA	AA	AA	AA	AA	AA	AA	AA	AA
M1827	chr04	14130731	G	GG	GG	GG	GG	GG	GG	GG	GG	GG	GG	GG	GG	GG	GG
M1828	chr04	14130734	C	CC	CT	CC	CC	CC	CC	CC	CC	CC	CC	CC	CC	CC	CC
M1829	chr04	14130761	C	CC	CT	CC	CC	CC	CC	CC	CC	CC	CC	CC	CC	CC	CC
M1830	chr04	14130790	A	GG	AG	GG	GG	GG	GG	GG	GG	GG	GG	GG	GG	GG	GG
M1831	chr04	15389760	A	AA	AC	AA	AA	AA	AA	AA	AA	AA	AA	AA	AA	AA	AA
M1832	chr04	15389864	G	GG	GG	GG	GG	GG	GG	GG	GG	GG	GG	GG	GG	GG	GG
M1833	chr04	15389875	C	CC	CC	CC	CC	CC	CC	CC	CC	CC	CC	CC	CC	CC	CC
M1834	chr04	15389930	G	GG	GG	GG	GG	GG	GG	GG	GG	GG	GG	GG	GG	GG	GG
M1835	chr04	15998161	T	TT	CC	TT	TT	TT	TT	TT	TT	TT	TT	TT	TT	TT	TT
M1836	chr04	15998169	C	CC	CC	CC	CC	CC	CC	CC	CC	CC	CC	CC	CC	CC	CC
M1837	chr04	15998182	T	TT	TT	TT	TT	TT	TT	TT	TT	TT	TT	TT	TT	TT	TT
M1838	chr04	16167222	A	AA	AA	AA	AA	AA	AA	AA	AA	AA	AA	AA	AA	AA	AA
M1839	chr04	16167256	G	GG	GG	GG	GG	GG	GG	GG	GG	GG	GG	GG	GG	GG	GG
M1840	chr04	16167257	T	TT	TT	TT	TT	TT	TT	TT	TT	TT	TT	TT	TT	TT	TT
M1841	chr04	16167269	C	CC	CC	CC	CC	CC	CC	CC	CC	CC	CC	CC	CC	CC	CC
M1842	chr04	16167279	G	GG	GG	GG	GG	GG	GG	GG	GG	GG	GG	GG	GG	GG	GG
M1843	chr04	16167293	C	CC	CC	CC	CC	CC	CC	CC	CC	CC	CC	CC	CC	CC	CC
M1844	chr04	16167303	G	GG	AA	GG	GG	GG	GG	GG	GG	GG	GG	GG	GG	GG	GG
M1845	chr04	16167307	A	AA	CC	AA	AA	AA	AA	AA	AA	AA	AA	AA	AA	AA	AA
M1846	chr04	16167405	T	TT	TT	TT	TT	TT	TT	TT	TT	TT	TT	TT	TT	TT	TT
M1847	chr04	17475478	G	TT	GG	TT	TT	TT	TT	TT	TT	TT	TT	TT	TT	TT	TT
M1848	chr04	17475486	T	AA	TA	AA	AA	AA	AA	AA	AA	AA	AA	AA	AA	AA	AA
M1849	chr04	17475498	G	AA	GG	AA	AA	AA	AA	AA	AA	AA	AA	AA	AA	AA	AA
M1851	chr04	17475598	T	TT	CC	TT	TT	TT	TT	TT	TT	TT	TT	TT	TT	TT	TT
M1852	chr04	17475660	A	GG	GG	GG	GG	GG	GG	GG	GG	GG	GG	GG	GG	GG	GG
M1853	chr04	17475661	G	AA	GG	AA	AA	AA	AA	AA	AA	AA	AA	AA	AA	AA	AA
M1854	chr04	17475669	A	GG	GG	GG	GG	GG	GG	GG	GG	GG	GG	GG	GG	GG	GG
M1855	chr04	17475674	A	TT	TT	TT	TT	TT	TT	TT	TT	TT	TT	TT	TT	TT	TT
M1856	chr04	17475675	A	CC	CC	CC	CC	CC	CC	CC	CC	CC	CC	CC	CC	CC	CC
M1857	chr04	17475680	C	CC	CC	CC	CC	CC	CC	CC	CC	CC	CC	CC	CC	CC	CC
M1858	chr04	18397450	T	CC	TT	CC	CC	CC	CC	CC	CC	CC	CC	CC	CC	CC	CC
M1859	chr04	18397465	G	AA	GG	AA	AA	AA	AA	AA	AA	AA	AA	AA	AA	AA	AA
M1860	chr04	18397467	T	GG	TT	GG	GG	GG	GG	GG	GG	GG	GG	GG	GG	GG	GG
M1861	chr04	18397479	A	GG	AA	GG	GG	GG	GG	GG	GG	GG	GG	GG	GG	GG	GG
M1862	chr04	18397494	C	CC	CC	CC	CC	CC	CC	CC	CC	CC	CC	CC	CC	CC	CC
M1863	chr04	18397505	A	AA	AA	AA	AA	AA	AA	AA	AA	AA	AA	AA	AA	AA	AA
M1864	chr04	18397534	A	AA	AA	AA	AA	AA	AA	AA	AA	AA	AA	AA	AA	AA	AA
M1865	chr04	18397535	C	CC	CC	CC	CC	CC	CC	CC	CC	CC	CC	CC	CC	CC	CC
M1866	chr04	18397543	T	CC	TT	CC	CC	CC	CC	CC	CC	CC	CC	CC	CC	CC	CC
M1867	chr04	18397553	C	TT	CC	TT	TT	TT	TT	TT	TT	TT	TT	TT	TT	TT	TT
M1868	chr04	18397570	C	TT	CC	TT	TT	TT	TT	TT	TT	TT	TT	TT	TT	TT	TT
M1869	chr04	18497681	T	CC	CC	CC	CC	CC	CC	CC	CC	CC	CC	CC	CC	CC	CC
M1870	chr04	18497696	T	CC	CC	CC	CC	CC	CC	CC	CC	CC	CC	CC	CC	CC	CC
M1871	chr04	18497760	C	AA	CC	AA	AA	AA	AA	AA	AA	AA	AA	AA	AA	AA	AA
M1872	chr04	18497768	G	TT	TT	TT	TT	TT	TT	TT	TT	TT	TT	TT	TT	TT	TT
M1874	chr04	19122357	G	GG	GG	GG	GG	GG	GG	GG	GG	GG	GG	GG	GG	GG	GG
M1875	chr04	19122375	C	CC	CC	CC	CC	CC	CC	CC	CC	CC	CC	CC	CC	CC	CC
M1876	chr04	19122419	C	CC	CC	CC	CC	CC	CC	CC	CC	CC	CC	CC	CC	CC	CC
M1877	chr04	19122424	C	CC	CC	CC	CC	CC	CC	CC	CC	CC	CC	CC	CC	CC	CC
M1878	chr04	19122446	A	AA	AG	AA	AA	AA	AA	AA	AA	AA	AA	AA	AA	AA	AA
M1879	chr04	19122455	A	AA	AA	AA	AA	AA	AA	AA	AA	AA	AA	AA	AA	AA	AA
M1880	chr04	19345991	A	GG	GG	GG	GG	GG	GG	GG	GG	GG	GG	GG	GG	GG	GG
M1881	chr04	19346046	C	TT	CC	TT	TT	TT	TT	TT	TT	TT	TT	TT	TT	TT	TT
M1882	chr04	19346084	T	CC	TT	CC	CC	CC	CC	CC	CC	CC	CC	CC	CC	CC	CC
M1883	chr04	19346091	G	AA	GG	AA	AA	AA	AA	AA	AA	AA	AA	AA	AA	AA	AA
M1884	chr04	19346168	G	AA	GG	AA	AA	AA	AA	AA	AA	AA	AA	AA	AA	AA	AA
M1885	chr04	19836757	A	GG	GG	GG	GG	GG	GG	GG	GG	GG	GG	GG	GG	GG	GG
M1886	chr04	19836880	G	GG	GG	GG	GG	GG	GG	GG	GG	GG	GG	GG	GG	GG	GG
M1887	chr04	19842363	C	CC	CC	CC	CC	CC	CC	CC	CC	CC	CC	CC	CC	CC	CC
M1888	chr04	19842372	T	GG	TT	GG	GG	GG	GG	GG	GG	GG	GG	GG	GG	GG	GG
M1889	chr04	19842373	T	AA	TT	AA	AA	AA	AA	AA	AA	AA	AA	AA	AA	AA	AA
M1890	chr04	20263558	T	TT	TT	TT	TT	TT	TT	TT	TT	TT	TT	TT	TT	TT	TT
M1891	chr04	20263561	G	TT	GG	TT	TT	TT	TT	TT	TT	TT	TT	TT	TT	TT	TT
M1892	chr04	20263586	T	TT	TT	TT	TT	TT	TT	TT	TT	TT	TT	TT	TT	TT	TT
M1893	chr04	20266971	G	AA	GG	AA	AA	AA	AA	AA	AA	AA	AA	AA	AA	AA	AA
M1894	chr04	20422523	G	GG	GG	GG	GG	GG	GG	GG	GG	GG	GG	GG	GG	GG	GG
M1895	chr04	20422552	G	AA	GG	AA	AA	AA	AA	AA	AA	AA	AA	AA	AA	AA	AA
M1896	chr04	20422597	A	AA	AA	AA	AA	AA	AA	AA	AA	AA	AA	AA	AA	AA	AA
M1897	chr04	20423199	G	GG	GG	GG	GG	GG	GG	GG	GG	GG	GG	GG	GG	GG	GG
M1898	chr04	20423228	G	CC	GG	CC	CC	CC	CC	CC	CC	CC	CC	CC	CC	CC	CC
M1899	chr04	20425065	A	GG	AA	GG	GG	GG	GG	GG	GG	GG	GG	GG	GG	GG	GG
M1900	chr04	20425209	C	GG	CC	GG	GG	GG	GG	GG	GG	GG	GG	GG	GG	GG	GG
M1901	chr04	20425217	G	TT	GG	TT	TT	TT	TT	TT	TT	TT	TT	TT	TT	TT	TT
M1902	chr04	20426851	T	TT	TT	TT	TT	TT	TT	TT	TT	TT	TT	TT	TT	TT	TT
M1903	chr04	20426957	C	TT	CC	TT	TT	TT	TT	TT	TT	TT	TT	TT	TT	TT	TT
M1904	chr04	20427009	T	GG	TT	GG	GG	GG	GG	GG	GG	GG	GG	GG	GG	GG	GG
M1905	chr04	20594531	G	AA	AA	AA	AA	AA	AA	AA	AA	AA	AA	AA	AA	AA	AA
M1906	chr04	20594538	A	GG	GG	GG	GG	GG	GG	GG	GG	GG	GG	GG	GG	GG	GG
M1907	chr04	20594540	G	AA	GG	AA	AA	AA	AA	AA	AA	AA	AA	AA	AA	AA	AA
M1908	chr04	20594561	A	AA	GG	AA	AA	AA	AA	AA	AA	AA	AA	AA	AA	AA	AA
M1909	chr04	20594570	G	AA	GG	AA	AA	AA	AA	AA	AA	AA	AA	AA	AA	AA	AA
M1910	chr04	20594577	G	AA	GG	AA	AA	AA	AA	AA	AA	AA	AA	AA	AA	AA	AA
M1911	chr04	20594588	G	GG	GG	GG	GG	GG	GG	GG	GG	GG	GG	GG	GG	GG	GG
M1912	chr04	20594635	T	GG	TT	GG	GG	GG	GG	GG	GG	GG	GG	GG	GG	GG	GG
M1913	chr04	20594655	G	GG	GG	GG	GG	GG	GG	GG	GG	GG	GG	GG	GG	GG	GG
M1914	chr04	20594669	A	GG	GG	GG	GG	GG	GG	GG	GG	GG	GG	GG	GG	GG	GG
M1915	chr04	20594675	A	GG	AA	GG	GG	GG	GG	GG	GG	GG	GG	GG	GG	GG	GG
M1916	chr04	20594683	A	AA	AA	AA	AA	AA	AA	AA	AA	AA	AA	AA	AA	AA	AA
M1917	chr04	20594690	C	TT	CC	TT	TT	TT	TT	TT	TT	TT	TT	TT	TT	TT	TT
M1918	chr04	20940282	A	GG	GG	GG	GG	GG	GG	GG	GG	GG	GG	GG	GG	GG	GG
M1919	chr04	20940294	A	GG	AA	GG	GG	GG	GG	GG	GG	GG	GG	GG	GG	GG	GG
M1920	chr04	20940314	C	TT	CC	TT	TT	TT	TT	TT	TT	TT	TT	TT	TT	TT	TT
M1921	chr04	20940355	C	GG	CC	GG	GG	GG	GG	GG	GG	GG	GG	GG	GG	GG	GG
M1922	chr04	20940365	T	CC	CC	CC	CC	CC	CC	CC	CC	CC	CC	CC	CC	CC	CC
M1923	chr04	21032274	T	GG	TT	GG	GG	GG	GG	GG	GG	GG	GG	GG	GG	GG	GG
M1924	chr04	21467016	T	GG	GG	GG	GG	GG	GG	GG	GG	GG	GG	GG	GG	GG	GG
M1925	chr04	21467059	A	AA	AA	AA	AA	AA	AA	AA	AA	AA	AA	AA	AA	AA	AA
M1926	chr04	21467153	T	TT	TT	TT	TT	TT	TT	TT	TT	TT	TT	TT	TT	TT	TT
M1927	chr04	21475139	G	GG	GG	GG	GG	GG	GG	GG	GG	GG	GG	GG	GG	GG	GG
M1928	chr04	21475153	A	TT	AA	TT	TT	TT	TT	TT	TT	TT	TT	TT	TT	TT	TT
M1929	chr04	21538112	C	TT	CC	TT	TT	TT	TT	TT	TT	TT	TT	TT	TT	TT	TT
M1930	chr04	21538124	C	TT	CC	TT	TT	TT	TT	TT	TT	TT	TT	TT	TT	TT	TT
M1931	chr04	21538184	T	AA	AA	AA	AA	AA	AA	AA	AA	AA	AA	AA	AA	AA	AA
M1932	chr04	21538193	T	AA	TT	AA	AA	AA	AA	AA	AA	AA	AA	AA	AA	AA	AA
M1933	chr04	21538197	T	AA	TT	AA	AA	AA	AA	AA	AA	AA	AA	AA	AA	AA	AA
M1934	chr04	21538198	T	TT	TT	TT	TT	TT	TT	TT	TT	TT	TT	TT	TT	TT	TT
M1935	chr04	21538199	T	TT	TT	TT	TT	TT	TT	TT	TT	TT	TT	TT	TT	TT	TT
M1936	chr04	21538200	T	AA	TT	AA	AA	AA	AA	AA	AA	AA	AA	AA	AA	AA	AA
M1937	chr04	21545245	C	CC	CC	CC	CC	CC	CC	CC	CC	CC	CC	CC	CC	CC	CC
M1938	chr04	21545350	C	GG	GG	GG	GG	GG	GG	GG	GG	GG	GG	GG	GG	GG	GG
M1939	chr04	21545390	C	CC	CC	CC	CC	CC	CC	CC	CC	CC	CC	CC	CC	CC	CC
M1940	chr04	21545395	C	GG	CC	GG	GG	GG	GG	GG	GG	GG	GG	GG	GG	GG	GG
M1941	chr04	21545424	C	CC	CC	CC	CC	CC	CC	CC	CC	CC	CC	CC	CC	CC	CC
M1942	chr04	22156401	C	AA	CC	AA	AA	AA	AA	AA	AA	AA	AA	AA	AA	AA	AA
M1943	chr04	22156440	A	TT	AT	TT	TT	TT	TT	TT	TT	TT	TT	TT	TT	TT	TT
M1944	chr04	22156464	A	GG	AG	GG	GG	GG	GG	GG	GG	GG	GG	GG	GG	GG	GG
M1947	chr04	22156538	C	TT	CT	TT	TT	TT	TT	TT	TT	TT	TT	TT	TT	TT	TT
M1948	chr04	23197835	T	CC	CC	CC	CC	CC	CC	CC	CC	CC	CC	CC	CC	CC	CC
M1949	chr04	23197845	C	TT	CC	TT	TT	TT	TT	TT	TT	TT	TT	TT	TT	TT	TT
M1950	chr04	23197863	A	TT	AA	TT	TT	TT	TT	TT	TT	TT	TT	TT	TT	TT	TT
M1951	chr04	23197869	C	CC	CC	CC	CC	CC	CC	CC	CC	CC	CC	CC	CC	CC	CC
M1952	chr04	23197876	T	CC	CC	CC	CC	CC	CC	CC	CC	CC	CC	CC	CC	CC	CC
M1953	chr04	23197896	A	GG	GG	GG	GG	GG	GG	GG	GG	GG	GG	GG	GG	GG	GG
M1954	chr04	23197905	T	CC	CC	CC	CC	CC	CC	CC	CC	CC	CC	CC	CC	CC	CC
M1955	chr04	23197910	G	AA	GG	AA	AA	AA	AA	AA	AA	AA	AA	AA	AA	AA	AA
M1956	chr04	23197921	G	GG	GG	GG	GG	GG	GG	GG	GG	GG	GG	GG	GG	GG	GG
M1957	chr04	23197959	G	CC	CC	CC	CC	CC	CC	CC	CC	CC	CC	CC	CC	CC	CC
M1958	chr04	23197984	C	TT	CC	TT	TT	TT	TT	TT	TT	TT	TT	TT	TT	TT	TT
M1959	chr04	23462052	G	GG	GG	GG	GG	GG	GG	GG	GG	GG	GG	GG	GG	GG	GG
M1960	chr04	23462065	G	GG	GG	GG	GG	GG	GG	GG	GG	GG	GG	GG	GG	GG	GG
M1961	chr04	23462118	C	CC	CC	CC	CC	CC	CC	CC	CC	CC	CC	CC	CC	CC	CC
M1962	chr04	23462145	C	CC	CC	CC	CC	CC	CC	CC	CC	CC	CC	CC	CC	CC	CC
M1963	chr04	23462146	G	GG	GG	GG	GG	GG	GG	GG	GG	GG	GG	GG	GG	GG	GG
M1964	chr04	23462229	A	AA	AA	AA	AA	AA	AA	AA	AA	AA	AA	AA	AA	AA	AA
M1965	chr04	23462231	C	CC	CC	CC	CC	CC	CC	CC	CC	CC	CC	CC	CC	CC	CC
M1966	chr04	23462241	C	CC	CC	CC	CC	CC	CC	CC	CC	CC	CC	CC	CC	CC	CC
M1967	chr04	24283913	C	CC	CC	CC	CC	CC	CC	CC	CC	CC	CC	CC	CC	CC	CC
M1968	chr04	24283928	G	GG	GG	GG	GG	GG	GG	GG	GG	GG	GG	GG	GG	GG	GG
M1969	chr04	24283980	C	CC	CC	CC	CC	CC	CC	CC	CC	CC	CC	CC	CC	CC	CC
M1970	chr04	24283984	C	CC	CC	CC	CC	CC	CC	CC	CC	CC	CC	CC	CC	CC	CC
M1971	chr04	24283987	G	GG	GG	GG	GG	GG	GG	GG	GG	GG	GG	GG	GG	GG	GG
M1972	chr04	24284025	G	GG	GA	GG	GG	GG	GG	GG	GG	GG	GG	GG	GG	GG	GG
M1973	chr04	24284070	A	AA	AG	AA	AA	AA	AA	AA	AA	AA	AA	AA	AA	AA	AA
M1974	chr04	24284083	T	TT	TA	TT	TT	TT	TT	TT	TT	TT	TT	TT	TT	TT	TT
M1975	chr04	24284096	T	TT	TG	TT	TT	TT	TT	TT	TT	TT	TT	TT	TT	TT	TT
M1976	chr04	24426295	T	TT	TT	TT	TT	TT	TT	TT	TT	TT	TT	TT	TT	TT	TT
M1977	chr04	24426307	G	GG	AA	GG	GG	GG	GG	GG	GG	GG	GG	GG	GG	GG	GG
M1978	chr04	24426335	G	GG	GG	GG	GG	GG	GG	GG	GG	GG	GG	GG	GG	GG	GG
M1979	chr04	24426342	A	AA	AA	AA	AA	AA	AA	AA	AA	AA	AA	AA	AA	AA	AA
M1980	chr04	24426356	A	GG	GG	GG	GG	GG	GG	GG	GG	GG	GG	GG	GG	GG	GG
M1981	chr04	24426374	A	AA	AA	AA	AA	AA	AA	AA	AA	AA	AA	AA	AA	AA	AA
M1982	chr04	24426399	G	GG	GG	GG	GG	GG	GG	GG	GG	GG	GG	GG	GG	GG	GG
M1983	chr04	24426407	A	AA	GG	AA	AA	AA	AA	AA	AA	AA	AA	AA	AA	AA	AA
M1984	chr04	24426419	G	AA	GG	AA	AA	AA	AA	AA	AA	AA	AA	AA	AA	AA	AA
M1985	chr04	24426464	C	CC	CC	CC	CC	CC	CC	CC	CC	CC	CC	CC	CC	CC	CC
M1986	chr04	24426473	A	GG	GG	GG	GG	GG	GG	GG	GG	GG	GG	GG	GG	GG	GG
M1987	chr04	24851445	T	CC	TT	CC	CC	CC	CC	CC	CC	CC	CC	CC	CC	CC	CC
M1988	chr04	24851562	A	GG	AG	GG	GG	GG	GG	GG	GG	GG	GG	GG	GG	GG	GG
M1989	chr04	24948529	C	GG	CC	GG	GG	GG	GG	GG	GG	GG	GG	GG	GG	GG	GG
M1990	chr04	25322522	T	CC	CC	CC	CC	CC	CC	CC	CC	CC	CC	CC	CC	CC	CC
M1991	chr04	25322553	C	TT	CC	TT	TT	TT	TT	TT	TT	TT	TT	TT	TT	TT	TT
M1992	chr04	25588178	T	AA	TT	AA	AA	AA	AA	AA	AA	AA	AA	AA	AA	AA	AA
M1993	chr04	25681135	G	GG	GG	GG	GG	GG	GG	GG	GG	GG	GG	GG	GG	GG	GG
M1994	chr04	26282942	T	GG	GG	GG	GG	GG	GG	GG	GG	GG	GG	GG	GG	GG	GG
M1995	chr04	26282987	C	TT	CC	TT	TT	TT	TT	TT	TT	TT	TT	TT	TT	TT	TT
M1996	chr04	26283095	G	AA	GG	AA	AA	AA	AA	AA	AA	AA	AA	AA	AA	AA	AA
M1997	chr04	26579339	A	AA	GG	AA	AA	AA	AA	AA	AA	AA	AA	AA	AA	AA	AA
M1998	chr04	26734141	T	TT	AA	TT	TT	TT	TT	TT	TT	TT	TT	TT	TT	TT	TT
M1999	chr04	26734145	A	AA	AA	AA	AA	AA	AA	AA	AA	AA	AA	AA	AA	AA	AA
M2000	chr04	27570954	T	TT	TT	TT	TT	TT	TT	TT	TT	TT	TT	TT	TT	TT	TT
M2001	chr04	27570958	C	GG	NN	GG	GG	GG	GG	GG	GG	GG	GG	GG	GG	GG	GG
M2003	chr04	27931417	G	AA	GG	AA	AA	AA	AA	AA	AA	AA	AA	AA	AA	AA	AA
M2004	chr04	27931428	A	GG	AA	GG	GG	GG	GG	GG	GG	GG	GG	GG	GG	GG	GG
M2005	chr04	27931462	C	CG	CC	CG	CG	CG	CG	CG	CG	CG	CG	CG	CG	CG	CG
M2006	chr04	28827760	G	AA	GG	AA	AA	AA	AA	AA	AA	AA	AA	AA	AA	AA	AA
M2007	chr04	28827892	C	TT	CC	TT	TT	TT	TT	TT	TT	TT	TT	TT	TT	TT	TT
M2008	chr04	29280023	A	GG	GG	GG	GG	GG	GG	GG	GG	GG	GG	GG	GG	GG	GG
M2009	chr04	29280057	G	GG	AA	GG	GG	GG	GG	GG	GG	GG	GG	GG	GG	GG	GG
M2010	chr04	29280060	C	GG	CC	GG	GG	GG	GG	GG	GG	GG	GG	GG	GG	GG	GG
M2011	chr04	29280096	C	TT	CC	TT	TT	TT	TT	TT	TT	TT	TT	TT	TT	TT	TT
M2012	chr04	29280097	T	AA	TT	AA	AA	AA	AA	AA	AA	AA	AA	AA	AA	AA	AA
M2013	chr04	29280124	G	CC	GG	CC	CC	CC	CC	CC	CC	CC	CC	CC	CC	CC	CC
M2014	chr04	29431771	C	AA	CC	AA	AA	AA	AA	AA	AA	AA	AA	AA	AA	AA	AA
M2015	chr04	29431783	C	TT	TT	TT	TT	TT	TT	TT	TT	TT	TT	TT	TT	TT	TT
M2017	chr04	29871701	T	GG	TG	GG	GG	GG	GG	GG	GG	GG	GG	GG	GG	GG	GG
M2018	chr04	29871744	T	CC	TC	CC	CC	CC	CC	CC	CC	CC	CC	CC	CC	CC	CC
M2019	chr04	29871814	T	CC	TC	CC	CC	CC	CC	CC	CC	CC	CC	CC	CC	CC	CC
M2020	chr04	29978018	A	GG	AG	GG	GG	GG	GG	GG	GG	GG	GG	GG	GG	GG	GG
M2021	chr04	29978020	G	AA	GG	AA	AA	AA	AA	AA	AA	AA	AA	AA	AA	AA	AA
M2022	chr04	29978111	C	AA	CC	AA	AA	AA	AA	AA	AA	AA	AA	AA	AA	AA	AA
M2023	chr04	29978114	G	TT	GG	TT	TT	TT	TT	TT	TT	TT	TT	TT	TT	TT	TT
M2024	chr04	30315095	A	AA	AA	AA	AA	AA	AA	AA	AA	AA	AA	AA	AA	AA	AA
M2025	chr04	30315214	T	AA	TT	AA	AA	AA	AA	AA	AA	AA	AA	AA	AA	AA	AA
M2026	chr04	30926069	C	TT	CC	TT	TT	TT	TT	TT	TT	TT	TT	TT	TT	TT	TT
M2027	chr04	30926087	G	GG	GG	GG	GG	GG	GG	GG	GG	GG	GG	GG	GG	GG	GG
M2028	chr04	30926115	A	AA	AA	AA	AA	AA	AA	AA	AA	AA	AA	AA	AA	AA	AA
M2029	chr04	30926124	C	TT	CC	TT	TT	TT	TT	TT	TT	TT	TT	TT	TT	TT	TT
M2030	chr04	30926125	G	GG	GG	GG	GG	GG	GG	GG	GG	GG	GG	GG	GG	GG	GG
M2031	chr04	30926137	T	TT	TT	TT	TT	TT	TT	TT	TT	TT	TT	TT	TT	TT	TT
M2032	chr04	31258763	A	AA	AA	AA	AA	AA	AA	AA	AA	AA	AA	AA	AA	AA	AA
M2033	chr04	31258795	A	AA	AA	AA	AA	AA	AA	AA	AA	AA	AA	AA	AA	AA	AA
M2034	chr04	31579178	C	CC	CC	CC	CC	CC	CC	CC	CC	CC	CC	CC	CC	CC	CC
M2035	chr04	31579302	T	CC	CC	CC	CC	CC	CC	CC	CC	CC	CC	CC	CC	CC	CC
M2036	chr04	31579336	A	GG	GG	GG	GG	GG	GG	GG	GG	GG	GG	GG	GG	GG	GG
M2037	chr04	31993793	A	AA	AA	AA	AA	AA	AA	AA	AA	AA	AA	AA	AA	AA	AA
M2038	chr04	31993832	G	AA	AA	AA	AA	AA	AA	AA	AA	AA	AA	AA	AA	AA	AA
M2039	chr04	33448160	C	CC	CC	CC	CC	CC	CC	CC	CC	CC	CC	CC	CC	CC	CC
M2040	chr04	33448199	C	AA	CC	AA	AA	AA	AA	AA	AA	AA	AA	AA	AA	AA	AA
M2044	chr04	34369562	A	GG	AA	GG	GG	GG	GG	GG	GG	GG	GG	GG	GG	GG	GG
M2045	chr04	35126298	G	CC	GG	CC	CC	CC	CC	CC	CC	CC	CC	CC	CC	CC	CC
M2046	chr04	35126309	T	CC	TT	CC	CC	CC	CC	CC	CC	CC	CC	CC	CC	CC	CC
M2047	chr04	35126327	A	CC	AA	CC	CC	CC	CC	CC	CC	CC	CC	CC	CC	CC	CC
M2048	chr04	35126351	C	TT	CC	TT	TT	TT	TT	TT	TT	TT	TT	TT	TT	TT	TT
M2049	chr04	35126387	G	AA	GG	AA	AA	AA	AA	AA	AA	AA	AA	AA	AA	AA	AA
M2050	chr05	170536	T	CC	TT	CC	CC	CC	CC	CC	CC	CC	CC	CC	CC	CC	CC
M2051	chr05	170550	C	GG	CC	GG	GG	GG	GG	GG	GG	GG	GG	GG	GG	GG	GG
M2052	chr05	170567	C	CC	CC	CC	CC	CC	CC	CC	CC	CC	CC	CC	CC	CC	CC
M2054	chr05	170630	C	CC	CC	CC	CC	CC	CC	CC	CC	CC	CC	CC	CC	CC	CC
M2055	chr05	170683	A	GG	AA	GG	GG	GG	GG	GG	GG	GG	GG	GG	GG	GG	GG
M2056	chr05	170684	C	CC	CC	CC	CC	CC	CC	CC	CC	CC	CC	CC	CC	CC	CC
M2057	chr05	170700	T	TT	TC	TT	TT	TT	TT	TT	TT	TT	TT	TT	TT	TT	TT
M2058	chr05	437519	A	GG	AA	GG	GG	GG	GG	GG	GG	GG	GG	GG	GG	GG	GG
M2059	chr05	438222	G	TT	GG	TT	TT	TT	TT	TT	TT	TT	TT	TT	TT	TT	TT
M2060	chr05	438232	A	GG	AA	GG	GG	GG	GG	GG	GG	GG	GG	GG	GG	GG	GG
M2061	chr05	438261	G	AA	GG	AA	AA	AA	AA	AA	AA	AA	AA	AA	AA	AA	AA
M2062	chr05	438446	G	TT	GG	TT	TT	TT	TT	TT	TT	TT	TT	TT	TT	TT	TT
M2063	chr05	438463	T	GG	TT	GG	GG	GG	GG	GG	GG	GG	GG	GG	GG	GG	GG
M2064	chr05	439189	C	TT	CC	TT	TT	TT	TT	TT	TT	TT	TT	TT	TT	TT	TT
M2065	chr05	439236	C	CC	CC	CC	CC	CC	CC	CC	CC	CC	CC	CC	CC	CC	CC
M2066	chr05	439251	G	AA	GA	AA	AA	AA	AA	AA	AA	AA	AA	AA	AA	AA	AA
M2067	chr05	439300	C	TT	CC	TT	TT	TT	TT	TT	TT	TT	TT	TT	TT	TT	TT
M2068	chr05	439566	A	GG	AA	GG	GG	GG	GG	GG	GG	GG	GG	GG	GG	GG	GG
M2069	chr05	439607	C	TT	CC	TT	TT	TT	TT	TT	TT	TT	TT	TT	TT	TT	TT
M2070	chr05	439632	C	CC	CC	CC	CC	CC	CC	CC	CC	CC	CC	CC	CC	CC	CC
M2071	chr05	440221	C	TT	CT	TT	TT	TT	TT	TT	TT	TT	TT	TT	TT	TT	TT
M2072	chr05	440307	G	GG	GG	GG	GG	GG	GG	GG	GG	GG	GG	GG	GG	GG	GG
M2073	chr05	440376	G	GG	GG	GG	GG	GG	GG	GG	GG	GG	GG	GG	GG	GG	GG
M2074	chr05	440644	A	GG	AA	GG	GG	GG	GG	GG	GG	GG	GG	GG	GG	GG	GG
M2075	chr05	440701	C	TT	CC	TT	TT	TT	TT	TT	TT	TT	TT	TT	TT	TT	TT
M2076	chr05	440778	A	GG	AA	GG	GG	GG	GG	GG	GG	GG	GG	GG	GG	GG	GG
M2077	chr05	440813	C	AA	CC	AA	AA	AA	AA	AA	AA	AA	AA	AA	AA	AA	AA
M2078	chr05	443086	T	AA	TT	AA	AA	AA	AA	AA	AA	AA	AA	AA	AA	AA	AA
M2079	chr05	443125	T	GG	TT	GG	GG	GG	GG	GG	GG	GG	GG	GG	GG	GG	GG
M2080	chr05	443189	G	AA	GG	AA	AA	AA	AA	AA	AA	AA	AA	AA	AA	AA	AA
M2081	chr05	443229	C	TT	CC	TT	TT	TT	TT	TT	TT	TT	TT	TT	TT	TT	TT
M2082	chr05	443240	T	CC	TT	CC	CC	CC	CC	CC	CC	CC	CC	CC	CC	CC	CC
M2083	chr05	524839	G	GG	GG	GG	GG	GG	GG	GG	GG	GG	GG	GG	GG	GG	GG
M2084	chr05	524948	A	GG	AA	GG	GG	GG	GG	GG	GG	GG	GG	GG	GG	GG	GG
M2085	chr05	832322	A	GG	AA	GG	GG	GG	GG	GG	GG	GG	GG	GG	GG	GG	GG
M2086	chr05	832335	G	GG	GG	GG	GG	GG	GG	GG	GG	GG	GG	GG	GG	GG	GG
M2087	chr05	1066683	C	CC	CC	CC	CC	CC	CC	CC	CC	CC	CC	CC	CC	CC	CC
M2088	chr05	1066686	C	TT	CC	TT	TT	TT	TT	TT	TT	TT	TT	TT	TT	TT	TT
M2089	chr05	1066711	A	AA	AA	AA	AA	AA	AA	AA	AA	AA	AA	AA	AA	AA	AA
M2090	chr05	1531680	A	TT	AA	TT	TT	TT	TT	TT	TT	TT	TT	TT	TT	TT	TT
M2091	chr05	1531838	G	AA	GG	AA	AA	AA	AA	AA	AA	AA	AA	AA	AA	AA	AA
M2092	chr05	1803850	G	GG	GG	GG	GG	GG	GG	GG	GG	GG	GG	GG	GG	GG	GG
M2093	chr05	1803869	G	GG	GG	GG	GG	GG	GG	GG	GG	GG	GG	GG	GG	GG	GG
M2094	chr05	1803890	T	TT	TT	TT	TT	TT	TT	TT	TT	TT	TT	TT	TT	TT	TT
M2095	chr05	1803945	A	AA	AA	AA	AA	AA	AA	AA	AA	AA	AA	AA	AA	AA	AA
M2096	chr05	1803947	G	GG	GG	GG	GG	GG	GG	GG	GG	GG	GG	GG	GG	GG	GG
M2097	chr05	1803965	A	AA	AA	AA	AA	AA	AA	AA	AA	AA	AA	AA	AA	AA	AA
[truncated: 3,248 more rows]
